# Supplementary material for: Prevalence of smartphone addiction and its effects on subhealth and insomnia: a cross-sectional study among medical students
Source: BMC Psychiatry. 2022 Apr 29;22:305. doi: 10.1186/s12888-022-03956-6 (PMC9052183; doi:10.1186/s12888-022-03956-6)
Supplement: Supplementary file 1 — Additional file 1. [file 12888_2022_3956_MOESM1_ESM.xlsx]

## Sheet: Sheet1
number	age	gender	School year	Place of residence	Want to get a scholarship	Student leader	Only-children	In love	School satisfaction	Like the major	Smoking	Alcohol consumption	Bring your phone to bed	hours of daily smartphone usage	Self-perceived smartphone addiction	A、Smartphone Addiction Scale (SAS)	1、Missing planned work due to smartphone use	2、Having a hard time concentrating in class, while doing assignments, or while working due to smartphone use	3、Feeling pain in the wrists or at the back of the neck while using a smartphone	4、Won't be able to stand not having a smartphone	5、Feeling impatient and fretful when I am not holding my smartphone	6、Having my smartphone in my mind even when I am not using it	7、I will never give up using my smartphone even when my daily life is already greatly affected by it	8、Constantly checking my smartphone so as not to miss conversations between other people on Twitter or Facebook	9、Using my smartphone longer than I had intended	10、The people around me tell me that I use my smartphone too much	B、Suboptimal health status questionnaire (SHSQ-25)	1、were exhausted without greatly increasing your physical activity	2、fatigue could not be substantially alleviated by rest	3、were lethargic when working	4、suffered from headaches	5、suffered from dizziness	6、eyes ached or were tired	7、suffered from a sore throat.	8、muscles or joints felt stiff.	9、have pain in your shoulder/neck/waist	10、have a heavy feeling in your legs when walking	11、feel out of breath while sitting still	12、suffered from chest congestion	13、were bothered by heart palpitations	14、appetite is poor	15、suffered from heartburn	16、suffered from nausea	17、could not tolerate the cold	18、had difficulty falling asleep	19、had trouble with waking up during night	20、had trouble with your short-term memory	21、could not respond quickly	22、had difficulty concentrating
2	2	2	2	1	1	0	2	0	2	3	1	1	1	4	1		3	4	4	4	3	4	4	4	3	3		2	3	3	2	2	2	1	2	3	2	1	1	1	1	1	1	1	2	2	1	1	2
3	2	1	3	3	1	1	1	1	4	3	0	0	1	4	1		3	4	5	2	2	4	2	3	4	2		1	2	1	0	0	1	0	2	2	0	0	0	0	0	0	0	0	0	2	0	0	2
4	1	1	3	1	1	1	1	0	3	4	0	0	1	4	1		6	5	1	4	5	5	5	4	6	2		3	4	3	1	1	1	1	1	1	2	1	1	2	3	3	3	1	2	1	1	2	3
5	1	2	2	2	0	0	2	0	1	2	0	1	1	6	1		4	4	4	4	4	4	4	4	4	4		2	2	2	2	2	2	2	2	2	2	0	0	0	0	0	0	0	0	0	2	2	2
6	1	1	2	2	1	0	1	0	3	3	0	0	0	6	2		2	4	2	3	4	2	2	4	5	2		1	4	0	1	1	0	2	0	3	2	0	0	0	0	2	3	3	2	1	1	1	1
7	2	1	3	2	1	0	1	0	3	3	0	0	1	6	1		6	6	5	6	6	6	6	6	6	6		2	4	1	2	1	1	1	1	1	1	1	1	1	1	1	1	1	3	3	4	2	3
8	1	1	2	3	1	1	1	0	3	3	0	0	1	6	1		5	5	3	5	5	5	4	5	5	4		2	2	2	2	2	2	2	2	2	2	2	2	2	2	2	2	2	2	2	2	2	2
9	1	1	2	2	1	0	1	0	4	3	0	0	1	6	1		6	6	3	5	5	5	6	6	6	6		3	3	1	1	1	2	1	2	1	1	1	2	2	1	1	1	1	1	1	2	2	2
10	1	2	2	1	1	0	2	0	3	4	0	0	1	6	1		3	3	4	4	4	4	4	4	4	4		2	2	2	1	1	2	0	1	2	1	1	2	1	2	0	1	2	2	1	2	2	2
11	2	2	2	1	1	0	2	1	3	5	0	0	1	3	2		3	3	3	3	3	3	3	3	3	3		2	2	2	2	2	2	2	2	2	2	2	2	2	2	2	2	2	2	2	2	2	2
12	1	2	2	2	1	0	2	0	3	4	0	0	1	6	1		5	5	4	6	5	5	5	5	5	3		2	3	2	1	1	2	1	1	2	1	1	1	1	2	1	1	3	1	1	2	3	3
13	1	1	2	2	1	0	1	0	3	4	0	0	1	6	2		2	4	2	2	3	2	3	4	4	2		2	3	1	1	1	2	2	1	2	1	1	1	1	1	1	1	1	1	1	2	1	1
14	1	1	1	2	1	0	2	0	4	4	0	0	1	6	2		4	4	4	2	5	5	2	2	5	2		2	1	0	0	0	2	1	1	2	1	1	1	1	0	1	0	0	2	0	0	1	2
15	1	2	2	2	1	0	2	0	2	3	0	0	1	4	1		4	4	4	4	4	4	4	4	4	4		3	3	3	3	3	1	1	1	1	1	1	1	1	1	1	1	1	1	1	1	1	1
16	1	2	2	2	1	0	2	0	3	3	0	0	1	5	3		3	3	3	3	3	4	4	4	4	4		1	2	1	1	1	1	1	1	1	1	1	1	1	1	1	0	0	0	0	0	0	0
17	1	2	2	2	1	1	2	0	3	4	0	0	0	6	1		1	3	3	5	3	4	4	4	5	2		3	3	3	2	2	2	1	2	0	1	1	1	1	1	1	2	2	1	2	3	3	2
18	1	1	2	1	1	1	1	0	3	4	0	0	1	6	2		3	4	4	3	3	3	3	3	3	2		2	2	1	1	2	2	1	1	2	1	1	1	1	1	2	2	1	2	2	2	2	2
19	2	2	3	2	1	1	2	0	3	3	0	0	1	4	2		2	2	1	4	2	2	1	4	4	1		0	4	0	0	0	0	0	0	0	0	0	0	0	0	0	0	0	0	0	0	0	0
20	1	2	2	2	1	0	1	0	4	5	0	0	1	4	3		2	2	3	2	2	4	5	3	1	1		2	1	0	1	1	1	1	1	1	2	0	0	0	1	1	1	1	1	0	0	1	2
21	1	1	2	3	1	0	1	1	3	4	0	0	1	6	3		3	3	3	3	3	4	3	4	4	2		2	3	1	2	2	2	2	2	2	2	2	2	2	1	1	2	1	1	2	2	2	2
22	2	1	4	3	1	0	1	1	3	3	0	1	1	4	1		4	4	4	4	4	4	4	4	4	4		2	2	2	2	2	2	2	2	2	2	2	2	2	2	2	2	2	2	2	2	2	2
23	2	2	4	1	1	0	2	1	3	4	0	0	1	5	2		3	4	4	3	4	4	4	3	5	4		3	2	2	2	2	2	1	2	2	1	1	1	2	1	1	1	1	2	1	2	2	2
24	2	1	4	2	1	1	1	0	3	4	0	0	1	4	1		3	3	4	4	4	4	2	4	4	4		2	3	2	1	1	1	1	1	2	1	0	0	0	0	0	0	0	0	0	1	0	2
25	2	2	3	3	1	1	2	0	4	4	0	0	1	3	3		3	5	2	3	3	4	4	3	4	2		1	3	1	1	1	2	0	0	1	1	0	0	0	0	0	1	0	1	0	2	1	1
26	1	1	2	3	1	1	1	0	4	4	0	0	1	6	3		1	1	1	1	1	2	2	2	2	2		2	2	2	2	2	2	2	2	2	2	2	2	2	2	2	2	2	2	2	2	0	0
27	1	2	3	1	1	0	2	1	4	3	0	0	0	4	1		4	3	2	3	3	4	3	2	2	2		1	3	1	1	1	1	1	1	2	1	0	0	0	0	0	0	0	0	0	0	0	0
28	1	2	2	1	0	0	2	1	5	5	0	1	1	4	2		3	3	3	3	3	3	3	3	3	3		1	1	1	1	1	1	1	1	1	1	1	0	0	1	1	1	1	1	1	1	1	1
29	1	2	2	1	0	0	2	0	4	4	0	0	1	2	1		1	4	2	3	3	1	5	2	1	2		1	3	1	1	1	0	1	1	1	1	1	1	1	1	1	1	1	1	1	1	1	1
30	1	2	2	1	1	0	2	1	3	4	0	0	1	4	1		4	2	2	5	4	4	2	4	4	2		2	2	1	1	2	1	1	2	2	1	2	1	1	1	2	2	3	2	1	1	2	2
31	1	2	2	2	1	0	1	0	4	4	0	0	1	5	2		1	2	3	4	3	4	2	4	3	3		2	3	1	0	0	1	0	1	1	1	0	0	0	0	0	0	0	1	0	1	1	1
32	1	2	2	1	1	1	2	0	3	4	0	0	1	6	2		4	3	2	2	2	4	2	5	5	3		0	0	0	0	0	1	2	1	1	1	1	1	1	1	1	1	0	1	1	1	1	1
33	1	2	2	3	0	0	1	0	4	4	0	0	0	2	2		4	4	4	4	4	4	4	3	3	3		1	1	1	1	1	1	1	1	1	1	1	1	1	1	1	1	1	1	1	1	1	1
34	1	2	2	1	1	1	2	0	4	4	0	0	1	2	2		2	3	2	4	2	4	2	4	4	2		2	2	1	0	0	2	0	0	2	0	1	0	0	0	0	0	0	1	1	0	0	1
35	1	2	2	1	1	0	2	1	5	5	0	0	0	3	2		3	3	4	3	3	3	2	3	4	3		1	4	1	1	1	2	1	1	2	1	1	2	1	1	2	1	2	2	2	2	1	2
36	1	1	2	3	0	0	1	0	5	5	0	0	1	6	3		3	4	4	4	4	4	4	4	4	4		4	1	1	1	1	3	1	3	3	3	2	1	1	0	1	1	1	1	1	3	3	3
37	1	2	2	2	1	0	2	0	4	4	0	0	1	2	2		3	3	4	4	5	4	5	5	5	4		2	2	1	2	1	2	2	1	2	1	1	1	1	1	2	1	1	2	2	1	1	2
38	1	1	2	2	1	1	1	0	4	5	0	0	0	5	2		2	2	2	4	3	2	1	2	2	2		1	3	3	0	0	1	1	1	1	1	1	1	1	1	1	1	1	1	1	1	1	1
39	1	2	2	1	1	0	2	0	4	4	0	0	1	4	3		3	2	2	4	4	4	4	2	4	3		1	3	1	1	1	1	1	1	1	2	1	1	1	1	1	1	1	1	1	2	2	2
40	1	1	2	3	1	1	1	1	4	4	0	0	1	6	2		2	2	5	4	4	2	2	5	4	2		1	3	1	1	3	1	1	1	3	1	1	1	1	1	1	1	1	3	1	1	1	2
41	1	2	2	1	1	1	2	0	4	5	0	0	1	6	1		3	1	1	3	1	1	1	1	1	1		0	3	0	0	0	0	0	0	0	0	0	0	0	0	0	0	0	0	0	0	0	0
42	1	1	2	3	1	1	1	0	4	5	0	0	0	3	3		2	1	3	1	1	2	2	2	2	2		0	3	0	0	0	0	0	2	2	0	0	0	0	0	0	0	0	0	0	0	0	1
43	1	2	2	1	1	0	2	0	4	4	0	0	1	3	2		2	2	2	2	2	3	3	3	3	3		1	2	1	1	1	1	1	1	1	1	1	2	1	1	1	1	1	1	1	1	0	1
44	1	1	2	1	1	1	1	0	3	3	0	0	1	5	2		3	2	2	5	4	4	4	4	4	2		1	2	2	1	1	1	1	1	1	1	1	1	1	0	1	0	0	0	1	1	1	1
45	1	1	2	2	1	1	1	0	5	5	0	1	1	6	2		2	2	2	2	2	2	2	2	2	2		1	1	1	1	1	1	1	1	1	1	1	1	1	1	1	1	1	1	1	1	1	1
46	1	2	2	1	1	0	2	0	4	4	0	0	1	6	1		2	3	4	3	4	3	3	4	4	2		2	3	1	0	0	3	1	2	3	1	1	0	0	0	0	1	0	2	1	1	0	1
47	1	1	2	2	1	0	1	0	4	4	0	0	1	5	1		2	5	2	2	2	2	4	4	4	2		1	3	2	1	0	1	1	2	2	1	1	1	1	1	1	0	0	2	0	1	1	2
48	1	2	2	1	1	1	2	1	4	4	0	0	1	3	2		1	2	4	4	2	5	5	3	5	3		1	4	2	0	0	0	0	0	0	0	0	0	0	0	0	1	0	1	0	1	1	1
49	1	1	2	3	1	0	1	0	3	4	0	0	1	6	2		6	6	6	6	6	6	6	6	6	6		4	4	4	4	4	4	4	4	4	4	4	4	4	4	4	4	4	4	4	4	4	4
50	1	2	3	1	1	0	2	0	3	3	0	0	1	6	1		5	5	5	5	5	5	5	5	4	5		2	2	2	2	2	2	2	1	1	1	0	0	0	0	0	1	1	1	0	1	1	1
51	1	2	2	1	1	1	2	1	4	4	0	0	1	6	1		3	2	2	3	4	4	4	4	5	3		2	3	1	0	2	2	0	2	1	1	1	0	0	0	0	0	0	0	0	1	2	1
52	1	2	2	1	1	0	2	0	3	3	0	1	0	4	2		3	3	3	3	3	3	3	3	3	4		1	2	1	1	1	1	1	1	1	1	1	1	1	1	1	1	1	1	1	1	1	1
53	1	2	2	3	1	1	2	1	4	5	0	0	1	4	2		1	2	1	1	1	1	1	1	1	1		1	4	1	0	0	2	1	2	2	1	0	0	0	2	0	1	0	2	0	0	0	0
54	1	1	2	2	1	1	1	1	5	5	0	0	1	6	1		4	4	2	3	3	5	6	5	4	3		0	4	0	0	0	0	0	0	0	0	0	0	0	0	0	0	0	0	0	0	0	0
55	1	2	2	1	1	0	2	0	4	5	0	0	0	5	2		2	2	2	1	1	1	2	3	3	1		1	4	1	1	1	3	1	0	0	0	0	0	0	0	1	2	1	2	2	1	1	1
56	1	2	2	2	1	1	2	0	4	4	0	0	1	6	2		1	5	4	4	4	4	4	4	5	5		2	3	1	0	0	3	0	1	2	1	0	0	0	2	2	3	1	0	0	1	2	2
57	1	1	2	2	1	1	1	0	4	5	0	0	1	5	2		4	3	6	3	3	5	5	4	4	4		2	1	1	2	2	2	1	2	2	2	2	2	1	0	3	3	1	1	2	2	2	1
58	1	2	2	1	1	1	2	0	3	3	0	0	1	5	3		4	4	4	3	3	4	4	4	4	3		2	2	2	1	1	2	2	1	2	1	1	1	1	1	1	1	1	1	1	2	2	2
59	1	2	2	2	1	1	2	0	5	5	0	0	1	3	2		2	1	3	1	1	1	1	3	1	1		1	4	1	1	0	1	0	0	0	0	0	0	0	0	0	0	0	0	0	0	0	0
60	1	1	2	1	1	0	1	0	4	4	0	0	1	6	1		4	5	4	5	3	5	5	6	6	2		2	2	1	1	2	3	0	3	3	0	1	2	1	0	0	1	1	1	1	3	2	2
61	1	2	2	1	0	0	2	1	3	4	0	0	0	5	3		3	3	3	3	3	3	3	3	3	3		2	2	2	2	2	2	1	2	1	2	2	1	2	2	2	2	3	1	3	2	2	2
62	2	2	2	2	1	0	2	0	4	5	0	0	0	2	1		2	2	2	3	2	2	4	2	2	2		1	2	1	1	1	1	1	1	1	1	1	1	1	1	1	1	1	1	1	1	1	1
63	1	1	2	1	1	0	1	0	4	3	0	0	0	4	2		3	3	3	3	3	3	3	3	3	3		4	4	0	1	2	0	0	0	0	0	0	1	0	0	0	0	0	1	1	1	1	0
64	1	2	2	2	1	0	2	0	4	4	0	0	1	5	2		2	2	2	2	2	2	2	4	3	2		1	4	1	1	1	1	1	1	1	1	1	1	1	1	1	1	1	3	1	2	2	2
65	1	2	2	2	1	0	2	0	3	4	0	0	0	6	2		5	2	3	1	1	4	1	4	2	1		1	3	0	0	0	0	0	0	0	0	0	0	0	0	0	0	0	2	0	0	0	0
66	1	2	2	1	1	0	2	1	4	3	0	0	1	6	3		4	4	2	4	2	4	2	2	2	2		1	1	1	1	1	1	1	1	1	1	0	0	0	0	0	0	0	0	0	0	0	0
67	2	2	2	1	1	1	2	0	1	5	0	1	0	3	3		3	3	3	3	3	3	3	3	3	3		1	1	1	1	1	1	1	1	1	1	1	1	1	1	1	1	1	1	1	1	1	1
68	1	2	2	2	1	1	2	0	4	5	0	0	1	6	1		6	6	6	6	6	6	6	6	6	6		4	4	4	4	4	3	3	3	3	3	2	1	3	3	2	3	3	2	2	3	3	2
69	1	2	2	2	1	1	2	0	4	4	0	0	1	5	2		3	2	2	2	2	3	4	4	4	3		1	2	1	1	1	1	1	1	1	2	1	1	1	1	2	2	1	1	1	1	1	1
70	1	1	2	2	1	0	1	0	4	4	0	0	1	6	2		3	3	3	3	3	4	4	4	4	4		1	3	2	2	2	1	1	1	1	1	1	1	1	1	1	1	1	1	1	2	2	2
71	1	1	2	2	1	0	1	0	4	4	0	0	1	4	1		4	2	3	3	3	3	3	3	3	3		1	4	1	1	1	2	0	0	0	0	0	0	0	0	0	0	0	0	0	1	0	0
72	1	2	2	1	1	0	2	0	5	5	0	0	1	6	2		2	2	2	2	2	2	2	2	2	2		1	3	1	1	1	1	1	1	1	1	1	1	1	1	1	1	1	1	1	1	1	1
73	1	2	4	1	1	0	2	0	3	4	0	0	1	6	1		4	4	3	4	3	4	4	3	4	3		2	3	1	1	1	1	2	1	0	0	1	0	0	0	2	2	2	1	1	1	1	2
74	1	2	2	2	1	1	2	1	4	4	0	0	1	5	1		1	2	5	5	5	6	6	5	5	3		1	4	1	0	0	1	0	0	1	0	1	0	0	0	0	0	0	0	1	1	0	1
75	1	2	2	1	1	0	2	0	4	5	0	0	1	4	3		5	4	2	3	3	3	4	4	5	3		2	3	1	0	1	4	0	1	1	0	1	0	0	0	0	0	0	0	0	3	1	2
76	1	2	2	1	1	0	2	0	3	5	0	0	1	4	1		1	1	1	4	1	1	4	3	4	3		2	3	1	0	0	3	0	0	2	0	0	0	0	0	0	0	1	1	1	2	0	1
77	1	2	2	1	1	0	2	0	4	4	0	0	1	4	2		2	2	4	3	3	4	2	3	3	2		2	2	1	1	1	1	0	0	0	0	0	0	0	0	0	0	1	0	0	1	0	1
78	1	1	2	3	1	1	1	0	3	4	0	0	1	2	2		4	2	2	3	3	2	4	3	3	2		2	2	1	1	1	2	1	1	2	1	1	1	1	1	1	1	1	1	2	2	2	2
79	1	1	2	2	1	0	1	0	4	4	0	0	1	5	2		4	2	2	2	2	2	4	4	3	2		1	3	1	0	0	0	0	0	0	0	1	1	1	0	0	0	0	0	0	0	0	0
80	2	2	4	1	1	0	2	0	3	3	0	0	0	6	1		4	4	4	4	4	4	4	4	4	4		2	2	2	2	2	2	2	2	2	2	2	2	2	2	2	2	2	2	2	2	2	2
81	1	1	4	2	1	1	1	0	3	3	0	0	1	4	1		3	3	3	5	5	5	4	4	4	4		2	2	2	2	2	2	2	2	2	2	2	2	2	2	2	2	2	2	2	2	2	2
82	2	1	4	1	0	0	1	0	4	4	0	0	1	2	2		4	4	4	4	4	4	4	4	4	4		1	1	1	1	1	1	1	1	1	1	1	1	1	1	1	1	1	1	1	1	1	1
83	2	1	4	2	1	1	1	1	3	2	0	0	0	6	3		2	4	4	4	4	4	4	4	4	4		2	2	2	2	2	2	1	1	2	1	1	1	1	1	1	1	1	1	1	1	1	1
84	2	2	4	3	1	1	2	1	4	3	0	1	0	3	2		1	1	1	1	1	1	1	1	1	1		1	3	2	0	0	0	0	0	0	0	0	0	0	0	0	0	0	0	2	0	0	1
86	2	1	4	1	1	0	1	0	4	3	0	0	0	6	1		4	3	1	2	2	2	2	2	5	2		1	4	1	0	0	0	0	0	0	0	0	0	0	0	0	0	0	0	0	0	0	0
87	2	2	4	2	1	0	2	1	3	3	0	0	1	6	1		4	4	4	5	5	5	3	3	4	5		2	2	2	1	2	2	1	2	2	2	2	1	1	1	1	1	1	1	1	1	2	2
88	2	1	4	2	1	0	1	1	3	3	0	0	1	4	1		4	4	4	4	4	4	4	4	4	4		2	2	2	2	2	2	2	2	2	2	1	1	1	1	1	1	2	2	1	1	1	2
89	2	2	4	1	1	0	2	1	3	3	0	0	1	6	1		5	5	5	3	2	4	2	4	4	5		3	2	2	2	2	2	2	2	2	2	2	2	2	2	2	2	2	2	2	2	2	3
90	2	1	4	2	1	1	1	1	3	3	0	0	1	4	1		2	4	5	4	4	4	4	4	4	3		2	3	2	2	2	2	1	2	3	3	2	2	2	2	2	2	2	2	2	2	2	2
91	2	1	4	3	1	1	1	0	3	3	1	0	0	4	3		2	2	2	2	2	2	2	2	2	2		1	4	1	1	1	1	1	1	1	1	1	1	1	1	1	1	1	1	1	1	1	1
92	2	2	4	1	1	0	2	0	3	2	0	1	1	6	2		3	5	2	5	2	2	4	2	4	2		1	3	1	1	1	1	1	1	1	1	1	1	1	1	1	1	1	1	1	1	1	1
93	2	2	4	1	1	0	2	0	4	3	0	1	0	5	3		4	4	4	4	3	4	4	4	4	4		2	2	2	2	2	2	2	2	2	1	1	1	1	2	2	2	2	1	1	2	2	2
94	2	2	4	1	1	0	2	1	4	4	0	0	1	6	1		5	5	5	5	5	5	5	5	5	4		3	3	2	1	1	3	2	2	3	1	2	2	2	1	1	1	2	2	2	2	2	2
95	2	2	4	1	1	0	2	0	3	3	0	0	1	2	2		5	5	5	5	5	5	5	5	5	5		3	3	3	3	3	3	3	3	3	3	2	2	2	2	2	2	2	2	2	2	2	2
96	2	2	4	1	1	0	2	1	3	3	0	0	0	5	2		4	4	5	3	3	3	3	3	5	3		2	2	2	1	1	2	1	1	1	1	1	1	1	1	1	1	1	1	2	2	2	2
97	2	2	4	1	1	1	2	1	3	3	0	0	1	4	2		4	2	3	3	4	3	3	3	3	3		2	2	1	1	1	1	1	1	1	1	1	1	1	1	1	1	1	1	1	1	1	1
98	2	1	4	3	1	1	1	1	3	2	0	0	1	6	2		2	4	2	2	2	2	1	3	5	4		1	4	0	1	1	1	2	1	1	1	2	1	1	1	1	1	1	1	1	2	1	1
99	1	1	4	1	1	0	1	0	3	3	0	0	1	3	2		3	3	4	5	3	4	4	3	3	2		4	0	3	2	2	2	2	2	2	2	1	1	1	0	2	1	2	4	4	3	2	2
100	2	1	4	1	0	0	1	0	3	3	0	0	0	6	2		4	3	3	2	2	2	2	3	3	2		2	3	2	1	1	2	1	2	1	1	1	1	1	1	2	1	1	2	2	1	1	1
101	2	2	4	1	1	1	2	1	4	4	0	0	1	5	2		3	2	3	2	4	4	3	3	3	3		1	1	1	2	1	1	1	1	1	1	1	1	1	1	1	1	1	1	1	1	1	1
102	2	2	4	1	1	1	2	1	3	3	0	0	1	6	1		5	5	4	3	3	3	3	2	2	3		1	3	1	1	1	2	1	2	2	0	0	0	0	1	1	0	0	0	0	2	2	2
103	2	1	4	1	1	1	1	0	4	4	0	0	0	6	1		2	2	2	3	3	4	3	2	4	2		1	3	1	1	1	1	1	1	1	1	1	1	1	1	1	1	1	1	1	1	1	1
104	2	1	4	2	0	0	1	0	2	2	0	0	0	6	3		3	3	3	5	5	5	5	5	3	3		1	2	1	1	1	2	1	2	2	1	1	1	1	1	2	2	1	1	1	1	2	2
105	2	1	4	2	1	0	1	1	2	2	0	0	1	6	3		4	3	3	3	3	5	5	5	5	2		1	2	2	2	2	1	2	2	2	3	1	3	2	2	3	2	2	3	2	3	1	1
106	2	1	4	3	1	1	1	1	3	3	0	0	1	6	1		5	6	5	4	4	5	4	6	6	4		3	2	4	2	2	4	0	0	2	1	2	2	0	0	2	2	2	2	2	2	2	2
107	2	2	4	1	1	0	2	0	3	3	0	0	1	6	1		5	5	5	2	2	3	5	2	6	2		2	1	3	2	2	2	1	1	2	1	2	2	1	1	1	1	1	1	2	2	2	2
108	2	1	4	3	1	0	1	0	4	5	0	0	1	3	2		3	2	2	5	3	4	3	2	3	2		1	4	1	1	1	1	1	1	1	1	1	1	1	1	1	1	1	1	1	1	1	1
109	2	2	4	1	1	0	2	0	1	1	0	0	0	6	1		6	6	6	6	6	6	5	2	6	6		4	4	4	3	3	4	2	2	2	2	2	2	2	0	0	0	0	2	0	3	0	4
110	2	2	4	1	0	0	2	0	4	4	0	0	0	5	3		3	3	3	3	3	3	3	5	4	3		1	2	1	1	1	2	1	2	1	1	1	0	0	0	0	0	2	0	1	1	2	1
111	2	2	4	3	1	0	2	0	2	3	0	1	1	6	3		3	2	4	2	5	2	4	5	2	4		1	3	2	1	3	1	2	3	2	2	1	2	3	2	2	2	1	3	2	2	1	2
112	2	2	4	1	1	0	2	0	3	3	0	0	1	6	1		4	4	3	5	5	5	5	5	6	5		2	3	2	1	1	2	0	2	1	1	1	2	2	0	0	1	0	0	3	2	2	2
113	2	1	4	3	1	0	1	0	4	5	0	0	1	4	2		1	2	1	5	3	4	4	4	2	2		3	2	1	1	0	2	2	2	1	3	1	1	1	0	0	0	2	1	0	1	1	1
114	1	2	4	1	1	0	2	0	2	2	0	0	0	3	2		4	3	1	3	3	5	5	4	4	3		2	3	1	0	0	1	0	1	0	1	1	0	0	0	0	0	0	0	0	0	0	1
115	1	2	4	1	1	1	2	1	5	3	0	0	1	3	2		1	1	4	3	2	2	2	5	4	2		1	3	1	1	1	2	1	1	2	1	0	0	0	0	0	0	0	0	0	2	2	2
116	1	2	4	3	1	0	2	0	3	3	0	0	1	5	3		1	3	4	4	4	4	4	3	4	2		2	3	0	2	2	2	0	2	2	1	0	0	0	0	0	0	0	2	1	0	0	1
117	2	2	4	1	1	0	2	0	3	3	0	0	1	6	3		2	4	4	2	3	4	2	2	4	3		2	1	3	2	2	2	0	2	2	1	0	0	0	0	0	0	2	0	2	0	1	1
118	2	2	4	1	1	0	2	0	3	4	0	0	1	5	1		3	4	2	3	4	3	2	2	4	3		2	3	0	1	1	1	1	1	1	1	0	0	0	0	1	1	0	0	0	1	1	1
119	2	2	4	1	1	0	2	0	3	4	1	0	1	4	2		4	4	4	4	3	4	3	4	3	3		2	2	1	2	2	2	1	1	2	2	2	2	1	1	1	1	2	0	0	2	2	2
120	2	2	4	1	1	0	2	1	3	3	0	0	1	6	3		5	4	5	3	4	4	2	4	3	2		3	2	1	1	2	2	0	2	2	2	0	0	0	0	0	0	0	0	0	1	1	1
121	1	1	4	3	1	1	1	0	3	3	0	0	0	3	1		4	4	4	3	3	4	2	1	4	4		2	3	2	1	2	1	1	2	3	1	0	0	0	0	0	0	0	0	0	2	1	2
122	2	2	4	1	1	0	2	0	3	3	0	0	0	4	3		4	4	4	3	3	4	4	3	4	4		2	1	1	1	1	2	1	2	2	1	1	1	1	1	1	1	1	2	1	2	2	2
123	2	2	4	1	1	0	2	0	3	3	0	0	0	6	1		3	4	4	3	3	4	4	3	4	3		2	2	1	2	2	2	2	2	2	2	1	1	1	1	1	1	1	1	1	1	1	1
124	2	2	4	1	1	0	2	1	4	4	0	0	1	3	3		5	5	5	5	5	2	2	2	2	2		3	3	3	3	3	3	3	3	3	3	3	3	3	3	3	3	3	3	3	3	3	3
125	2	2	4	1	1	1	2	1	4	3	0	0	1	4	1		1	1	1	3	3	4	4	4	4	4		2	2	0	0	0	1	0	1	1	0	0	1	0	0	0	0	0	0	0	2	1	1
126	2	2	4	1	1	0	2	1	4	3	0	0	0	4	3		4	3	3	2	2	2	3	2	4	3		2	3	1	1	1	1	1	1	1	1	0	0	0	0	0	0	0	0	0	1	0	1
127	2	2	4	3	1	1	2	0	4	3	1	0	1	5	3		4	3	3	6	3	4	5	3	4	2		2	3	1	3	2	2	1	2	3	1	1	1	0	0	1	2	3	3	2	2	2	2
128	2	2	4	1	0	0	2	0	3	3	0	0	0	4	1		4	4	4	4	4	4	4	4	4	4		2	2	2	2	2	2	2	2	2	2	2	2	2	2	2	2	2	2	2	2	2	2
129	1	2	4	1	0	0	2	0	4	3	0	0	1	6	1		2	5	4	1	1	1	3	3	5	5		2	2	2	2	2	3	3	3	3	1	0	0	0	0	3	3	0	0	0	2	2	2
130	2	2	4	2	1	0	2	0	3	3	0	0	1	5	1		6	6	4	4	4	4	3	5	6	6		3	3	1	2	2	3	2	1	3	1	0	0	1	2	1	1	0	0	0	2	2	3
131	1	2	4	1	1	0	2	1	3	3	0	0	0	1	2		3	4	3	4	3	4	4	3	4	3		1	2	2	2	1	1	1	1	1	1	1	1	1	1	1	1	1	1	1	1	1	1
132	2	1	4	2	1	1	1	0	3	3	0	0	1	5	3		3	4	4	3	3	4	3	2	4	4		2	3	0	0	0	1	0	0	0	0	0	0	0	1	0	0	0	0	0	1	1	1
133	2	2	4	1	1	0	2	0	4	3	0	0	1	3	3		5	4	4	4	3	4	5	4	6	4		2	3	2	2	2	2	2	2	2	2	2	2	2	2	2	2	2	2	2	2	2	2
134	2	1	4	3	1	0	1	1	1	1	1	0	1	4	2		2	2	3	5	4	2	2	2	4	4		0	4	2	2	2	2	0	2	1	1	1	1	2	2	2	2	2	2	0	1	2	2
135	2	2	4	1	1	0	2	0	3	3	0	0	1	2	3		2	4	4	4	2	3	4	2	5	2		3	3	2	2	2	3	0	2	2	1	1	1	3	1	1	2	2	3	1	3	2	2
136	2	2	4	1	1	0	2	0	3	2	0	0	1	3	3		6	5	2	2	2	2	5	5	5	1		3	2	1	4	4	3	1	1	1	1	1	2	0	0	2	2	4	2	2	2	2	2
137	2	1	4	3	1	0	1	0	4	4	0	0	1	6	2		3	3	3	4	3	3	4	2	4	2		3	2	1	1	2	3	0	0	0	1	0	0	0	0	0	0	0	2	1	1	0	2
138	2	2	4	1	1	0	2	1	4	3	0	0	1	3	2		5	5	4	2	2	2	3	3	4	1		2	3	2	1	1	2	2	1	2	1	1	0	0	1	1	1	1	1	2	2	1	2
139	2	1	4	1	1	0	1	1	3	3	0	0	1	4	3		2	3	5	5	4	4	4	5	5	3		2	0	2	2	2	2	2	2	2	2	2	2	2	1	2	2	1	1	2	2	2	2
140	2	1	4	1	1	1	1	0	3	3	0	0	1	6	1		4	4	3	4	4	4	4	3	4	3		2	0	2	2	2	2	2	2	2	2	2	2	2	1	1	2	2	2	2	2	2	2
141	2	2	4	1	1	0	2	0	3	3	0	0	1	4	2		2	2	3	3	1	2	2	2	3	2		1	1	1	2	1	1	2	1	1	1	1	1	1	1	1	1	1	1	0	1	0	1
142	2	1	4	1	1	1	1	0	4	3	0	0	0	3	2		3	3	4	3	1	4	2	3	4	3		1	4	2	2	1	1	1	1	2	1	1	1	1	1	1	1	1	1	1	1	1	2
143	1	1	4	3	1	1	1	1	3	3	0	0	1	5	1		4	4	3	4	4	4	3	4	4	3		3	1	1	1	1	1	0	0	2	1	1	1	1	1	1	1	1	1	1	2	1	2
144	2	2	4	1	1	0	2	0	3	3	0	0	1	3	1		6	4	4	4	4	5	5	3	5	5		2	2	2	1	2	2	1	2	2	2	1	1	1	1	1	2	2	1	1	3	2	2
145	2	1	4	1	1	0	1	1	4	3	0	0	0	2	2		2	5	5	5	3	3	5	3	5	2		2	3	0	1	2	3	2	3	3	1	1	1	1	2	2	2	2	2	2	2	2	2
146	2	2	4	1	1	0	2	1	3	3	0	0	1	4	2		5	2	4	5	2	2	2	3	3	3		2	4	2	2	1	2	1	1	1	1	1	2	2	1	2	1	2	2	1	2	2	2
147	1	2	2	1	1	1	2	0	4	3	0	0	1	6	1		3	3	3	3	3	3	3	3	3	3		2	2	2	2	2	2	1	2	2	2	2	2	2	2	2	2	2	2	2	2	2	2
148	1	1	3	3	1	0	1	0	3	3	0	1	1	3	3		4	4	4	4	4	4	4	4	4	4		2	2	2	2	2	2	2	2	2	2	2	2	2	2	2	2	2	2	2	2	2	2
149	2	2	4	1	1	1	2	0	3	3	0	0	0	5	1		4	3	2	3	3	3	2	4	4	4		1	2	2	1	2	3	2	2	2	1	2	2	1	2	2	2	1	2	1	2	2	2
150	1	1	1	1	1	0	2	0	3	3	0	0	1	5	2		4	5	5	5	4	5	5	4	5	5		3	2	3	1	1	3	1	1	2	1	2	2	2	2	1	2	2	2	0	2	2	2
151	1	1	1	1	1	0	2	0	3	3	0	0	0	3	1		4	3	2	4	2	2	3	4	4	2		2	3	1	1	1	1	2	1	2	1	1	1	2	1	1	1	3	1	1	2	1	2
152	1	1	1	1	1	0	2	0	4	3	0	0	1	6	1		3	3	4	4	4	4	4	4	4	4		2	2	2	2	2	3	3	3	2	2	1	1	1	0	0	1	1	2	3	1	1	2
153	1	1	1	2	1	0	2	1	5	4	0	0	0	4	2		1	1	5	5	2	5	1	1	6	2		1	4	0	0	0	0	0	0	0	0	0	0	0	0	0	0	0	0	0	0	0	0
154	1	1	1	1	1	0	2	0	4	4	0	0	1	3	2		5	5	3	5	4	3	1	3	4	1		1	3	0	0	1	1	0	1	0	0	0	0	0	0	0	0	0	0	0	0	0	0
155	1	2	4	1	1	1	2	1	3	3	0	0	0	5	2		4	2	2	2	2	2	2	2	2	2		0	4	0	1	0	2	0	1	1	0	0	0	0	0	0	0	2	0	0	0	0	0
156	2	2	4	1	1	0	2	1	3	3	0	0	0	5	2		2	2	2	1	1	1	1	1	5	2		1	2	0	0	0	1	0	0	0	0	0	0	0	0	0	0	1	2	0	2	1	1
157	1	1	1	1	1	0	2	0	5	4	0	0	1	1	2		1	1	5	1	1	2	1	1	4	1		1	4	1	1	1	2	1	1	1	1	0	0	1	1	0	0	1	0	0	0	1	1
158	1	1	1	1	1	0	2	1	4	4	0	0	1	6	1		4	4	5	5	5	5	5	5	5	5		0	4	1	0	0	0	0	0	0	0	0	0	0	0	0	0	0	0	0	0	0	0
159	1	2	1	3	1	0	1	0	4	4	0	0	1	6	2		1	1	2	5	3	2	5	2	3	3		0	4	1	1	1	2	0	1	1	1	0	0	0	0	0	0	0	1	0	0	0	0
160	1	2	1	1	1	0	2	1	4	4	0	0	0	4	2		1	2	2	2	2	2	2	3	3	2		1	3	1	1	1	1	1	1	1	1	1	1	1	1	1	1	2	1	1	1	1	1
161	2	1	4	1	1	0	1	0	3	5	0	0	0	5	2		3	4	2	4	2	3	4	2	4	4		2	4	1	0	0	2	0	0	0	1	1	0	0	0	0	0	0	0	1	0	0	1
162	2	2	3	1	1	1	2	0	4	4	0	0	0	4	2		2	2	3	2	2	2	2	2	2	2		1	3	1	1	1	1	0	0	1	0	0	0	0	0	0	0	0	0	0	0	1	1
163	1	1	1	1	1	0	2	0	4	4	0	0	1	2	2		1	1	1	1	1	1	1	1	1	1		1	4	1	0	0	0	0	0	0	0	0	0	0	0	0	0	0	0	0	0	0	0
164	2	1	3	1	1	0	1	1	4	5	0	0	1	3	2		1	1	4	2	2	2	1	1	2	1		0	2	1	1	1	1	1	1	2	1	1	1	1	1	1	1	1	1	2	1	1	1
165	1	1	1	1	1	0	2	0	5	4	0	0	0	6	3		2	2	4	4	3	3	2	3	4	3		1	3	1	1	1	2	1	1	1	0	0	0	0	1	0	1	1	1	0	1	1	1
166	2	2	3	1	1	0	2	0	4	4	0	0	0	5	3		1	1	2	5	4	4	4	3	4	3		2	2	2	2	2	2	2	2	1	1	1	1	1	0	1	1	2	2	2	2	2	2
167	1	2	1	1	1	1	2	0	4	4	0	0	1	6	1		2	2	2	2	1	2	1	2	2	5		1	0	2	1	2	1	2	1	1	0	0	0	0	0	1	0	2	0	0	2	0	0
168	2	1	3	3	1	0	1	0	4	4	0	0	0	2	2		4	2	4	2	2	4	5	5	5	4		2	2	1	1	1	2	0	0	0	0	0	0	0	0	0	0	0	2	0	1	0	1
169	1	2	1	1	1	0	2	0	4	4	0	0	0	2	2		1	1	2	3	2	2	2	3	4	2		1	3	1	1	1	1	1	1	2	1	2	1	1	1	0	1	2	1	1	1	1	1
170	1	2	1	1	1	0	2	0	4	4	0	0	1	3	1		4	4	3	3	3	4	3	4	4	4		2	3	2	2	2	2	1	2	1	1	1	1	1	1	1	1	1	2	2	1	1	1
171	2	2	4	1	1	0	2	1	4	4	1	1	1	6	2		2	3	3	4	3	3	3	4	4	3		2	2	2	2	2	2	1	1	2	1	1	1	1	1	1	1	1	2	2	2	1	1
172	1	1	1	1	1	0	2	1	4	3	0	1	1	6	3		4	4	4	3	2	4	4	4	4	3		2	3	1	2	2	2	1	3	2	2	3	3	3	3	3	2	2	2	2	3	2	2
173	2	1	1	1	1	0	1	0	4	4	0	0	1	6	2		3	4	2	5	2	2	5	2	4	3		1	2	1	1	1	2	0	1	2	1	0	0	0	0	1	1	1	1	1	1	1	1
174	1	2	1	1	1	0	1	0	3	3	0	0	1	2	2		5	2	3	4	2	4	3	2	4	4		2	2	1	1	2	2	0	1	2	0	0	1	0	1	0	2	0	1	0	1	1	2
175	1	2	1	2	1	0	1	0	5	5	0	0	0	4	2		1	1	6	4	4	4	3	4	4	4		1	4	1	0	0	2	0	1	1	0	0	0	0	0	0	0	0	0	0	0	0	0
176	1	1	1	3	1	1	1	0	1	4	0	0	1	4	2		2	3	5	4	3	2	2	2	5	4		1	3	1	2	2	1	0	0	0	0	0	0	0	0	1	1	0	3	0	1	1	0
177	2	1	3	1	1	0	1	1	4	4	0	0	1	5	2		2	2	2	2	2	2	2	2	2	2		0	2	0	0	0	0	0	0	0	0	0	0	0	0	0	0	0	2	2	0	0	0
178	1	1	1	2	1	0	1	0	4	4	0	0	0	4	3		1	2	4	5	2	2	5	5	4	4		1	4	1	2	1	1	2	1	2	0	2	0	0	0	2	1	1	1	2	2	1	1
179	1	2	1	1	1	0	2	0	4	4	0	0	1	6	1		4	4	2	3	5	4	4	4	3	5		0	2	1	1	2	2	1	0	0	0	0	0	0	1	1	0	2	0	0	2	2	1
180	2	2	4	1	1	1	2	0	3	4	0	0	1	4	2		2	2	4	4	2	2	3	3	3	3		1	2	1	2	1	1	1	2	2	1	1	1	1	1	2	0	1	1	2	2	2	1
181	1	1	1	3	1	0	1	0	5	3	0	0	1	3	2		2	2	3	2	2	2	2	2	2	2		1	4	1	1	1	1	1	0	0	0	0	0	0	0	0	0	0	0	1	1	0	0
182	1	1	3	2	1	1	1	1	5	5	0	0	0	4	3		3	3	3	3	3	3	3	3	3	3		2	2	2	2	2	2	2	2	2	2	2	2	2	2	2	2	2	2	2	2	2	2
183	2	1	1	3	1	0	1	0	4	4	0	0	1	5	2		2	2	4	4	4	4	4	3	4	2		1	2	2	1	2	2	1	1	2	1	1	1	1	1	1	1	1	1	1	1	1	1
184	1	2	1	2	1	0	2	0	4	4	0	0	1	5	2		1	1	2	3	1	2	4	3	1	1		0	1	2	1	1	1	0	1	1	0	1	1	0	0	0	0	0	0	0	1	1	1
185	1	1	1	2	1	0	1	0	3	3	0	0	1	6	3		4	4	3	1	1	4	4	4	4	1		0	4	0	0	0	1	0	0	0	0	0	0	0	0	0	0	0	0	0	0	0	0
186	1	2	1	1	1	0	2	0	4	4	0	0	1	4	2		1	1	1	1	1	1	1	1	1	1		1	3	2	0	0	1	1	2	1	0	1	1	0	0	0	0	0	1	0	0	0	0
187	2	2	1	1	1	0	2	0	4	4	0	0	1	4	2		3	4	5	4	3	4	3	4	3	3		1	2	1	1	2	2	1	0	1	0	1	1	1	1	1	1	1	1	1	1	1	1
188	1	1	1	1	1	0	2	1	4	4	0	0	0	5	2		1	1	1	1	1	1	1	4	1	1		1	1	1	1	1	1	1	1	1	1	1	1	1	1	1	1	1	1	1	1	1	1
189	1	2	1	1	1	0	2	0	4	4	0	0	1	6	2		1	1	1	2	2	2	3	2	2	2		1	3	1	2	1	1	1	1	1	1	1	1	1	1	1	2	1	1	0	1	0	1
190	1	2	1	2	1	1	2	0	3	4	0	0	0	5	3		4	2	3	2	2	2	3	4	3	3		1	2	1	1	1	1	1	1	1	1	1	1	1	0	1	1	2	1	0	1	2	2
191	1	1	1	3	1	0	1	0	3	3	0	0	0	3	2		1	1	1	1	1	1	1	1	1	1		1	3	1	1	1	1	1	1	1	1	1	1	0	0	0	1	0	0	0	0	0	0
192	1	1	1	1	1	0	1	0	1	5	0	0	1	3	3		4	2	3	2	2	3	4	3	2	2		1	4	0	0	0	1	0	0	1	0	0	0	0	0	0	0	0	0	0	0	0	0
193	1	2	1	1	1	0	2	0	4	3	0	0	1	4	1		2	2	4	3	4	4	3	3	4	5		2	3	0	1	2	2	0	1	2	2	0	1	0	2	1	1	2	2	2	1	1	2
194	1	1	1	1	1	0	2	0	4	3	0	0	1	5	3		3	2	2	4	2	4	3	2	5	2		1	4	1	0	1	1	0	0	0	0	0	0	0	0	0	0	0	0	0	0	0	1
195	2	2	1	1	1	0	2	0	4	4	0	0	1	5	2		4	5	5	4	3	5	5	5	5	4		1	3	1	1	1	3	1	3	3	2	1	0	0	1	2	4	4	2	2	2	2	2
196	1	2	1	1	1	0	2	0	4	4	0	0	0	6	3		5	3	3	3	3	3	4	4	4	5		2	2	1	2	1	4	1	1	2	1	1	1	1	1	2	2	2	0	0	2	1	1
197	1	1	3	2	1	0	1	1	3	3	0	0	1	6	2		1	1	1	1	1	2	2	5	5	5		2	2	2	1	2	1	1	1	1	1	0	0	0	2	1	2	0	2	0	0	1	1
198	1	1	1	1	1	1	2	0	1	5	0	0	1	5	3		1	2	1	2	2	3	1	2	2	2		1	2	1	2	1	3	1	1	1	0	1	1	2	2	2	2	1	2	0	1	1	1
199	1	2	1	1	1	0	2	0	3	3	0	0	0	2	3		3	4	3	4	4	4	3	4	4	3		2	2	2	3	3	2	1	3	1	1	2	2	2	1	2	2	1	1	2	1	2	2
200	1	2	2	3	1	0	2	0	1	5	0	0	1	3	1		5	5	3	5	3	3	5	5	3	3		0	0	0	0	0	0	0	0	0	0	0	0	0	0	0	0	0	0	0	0	0	0
201	1	2	1	1	1	1	2	0	4	5	0	0	1	6	2		3	2	4	2	2	2	2	3	3	3		2	3	0	2	2	2	2	1	2	2	1	1	0	1	2	2	3	2	0	1	1	1
202	1	2	2	1	1	0	2	0	4	4	0	0	1	6	2		2	2	2	2	2	2	2	2	2	2		1	1	1	1	1	1	1	1	1	1	1	1	1	1	1	1	1	1	1	1	1	1
203	1	2	3	1	1	0	2	0	3	3	0	0	1	6	1		3	4	2	3	2	2	3	3	4	4		1	4	1	1	0	0	0	0	0	0	0	0	0	0	0	0	0	0	0	0	0	0
204	1	2	3	1	0	1	2	1	3	3	1	0	0	4	2		3	3	5	4	2	3	3	2	4	2		2	3	1	1	1	2	1	1	1	1	1	1	1	1	1	1	1	1	1	1	1	1
205	1	2	1	1	1	0	2	0	4	3	0	0	1	6	2		2	4	4	4	4	4	4	4	4	4		2	3	1	1	2	2	1	2	1	2	1	1	1	2	1	1	2	1	2	1	2	2
206	1	2	1	1	1	0	2	0	4	4	0	0	1	4	2		2	2	3	3	2	3	4	4	4	4		2	2	2	2	2	2	1	1	2	1	1	1	2	1	1	1	1	2	2	2	2	2
207	1	2	1	2	1	1	1	0	4	3	0	0	1	2	3		4	4	2	3	3	3	4	3	3	4		1	4	0	1	1	1	1	1	1	0	0	0	1	2	1	1	2	0	1	1	1	2
208	1	2	3	1	1	1	2	0	4	4	0	0	1	3	1		5	4	6	5	4	3	3	5	5	2		2	3	1	2	2	2	0	1	2	0	0	0	0	1	2	2	2	1	0	2	2	3
209	2	1	3	3	1	0	1	1	4	4	0	0	1	5	3		5	5	5	2	4	4	4	4	4	4		2	2	2	2	2	2	2	2	2	2	2	2	2	2	2	2	2	2	2	2	2	2
210	1	2	2	1	1	0	2	0	3	4	0	0	1	6	1		4	4	4	4	4	3	3	4	4	4		2	3	1	2	2	2	1	2	2	2	1	1	2	1	1	1	1	2	2	2	3	3
211	2	1	3	3	1	0	1	0	3	3	1	1	1	3	2		4	3	2	2	2	2	3	3	3	2		2	3	2	1	1	1	1	1	1	1	1	1	1	1	1	1	1	2	1	2	2	2
212	1	2	2	1	1	1	2	0	3	3	0	0	1	3	2		3	3	3	3	3	3	3	3	3	3		1	1	1	1	1	1	1	1	1	1	1	1	1	1	1	1	1	1	1	1	1	1
213	1	2	2	1	1	1	2	0	3	3	0	0	1	5	1		2	2	2	2	2	2	2	2	2	2		1	1	1	1	1	1	1	1	1	1	1	1	1	1	1	1	1	1	1	1	1	1
214	1	2	1	1	1	0	2	0	4	4	0	0	0	3	2		3	3	5	2	2	2	2	3	3	1		2	2	0	0	0	1	0	0	1	0	0	0	0	0	0	0	0	0	0	0	0	0
215	1	1	1	3	1	0	1	0	4	4	0	0	1	6	2		2	2	2	2	2	2	2	2	2	2		1	4	1	1	1	1	1	1	1	1	0	0	0	0	0	0	0	0	0	0	0	0
216	1	2	2	1	0	0	2	1	4	3	0	0	1	6	3		2	3	3	5	3	3	2	4	4	3		1	2	1	1	1	2	1	1	2	1	1	1	1	1	1	1	1	0	0	0	0	0
217	1	2	1	2	1	1	1	0	5	5	0	0	1	3	2		4	4	4	2	2	4	3	3	3	1		1	3	1	1	1	1	1	1	2	1	1	1	0	1	1	1	0	1	0	1	0	0
218	2	2	3	1	1	0	2	0	4	4	0	0	1	6	3		3	5	2	4	3	4	2	2	4	2		2	2	2	0	0	2	0	1	2	1	0	0	1	0	0	1	1	2	2	2	2	2
219	1	2	2	1	1	0	2	0	4	3	0	0	1	5	2		4	4	3	2	1	2	2	4	4	2		1	3	0	1	1	2	1	0	1	0	0	2	0	1	0	0	0	0	1	2	2	2
220	1	2	3	2	1	0	2	0	4	4	0	0	0	3	3		2	3	4	3	3	4	2	3	3	3		1	2	1	0	0	1	0	0	0	0	0	0	0	0	0	0	0	0	0	0	0	0
221	2	1	4	3	1	0	1	0	2	3	0	0	1	3	1		4	6	4	4	5	5	5	5	5	5		2	2	1	1	1	2	1	2	2	2	1	1	1	1	1	1	1	1	1	3	1	1
222	2	1	4	2	1	0	1	0	3	3	0	1	0	6	2		1	1	1	2	2	2	1	2	2	1		0	0	0	0	0	0	0	0	1	0	0	1	1	0	0	0	0	1	0	1	0	1
223	2	1	4	1	1	1	1	0	4	4	0	0	0	3	2		1	1	1	1	1	1	2	2	2	1		0	1	1	1	1	2	0	0	0	0	0	0	0	0	0	0	0	0	0	0	0	0
224	1	1	1	2	1	0	1	0	3	4	0	0	1	4	2		2	2	3	1	1	5	5	4	5	2		2	3	0	1	1	2	1	0	1	0	1	0	0	0	0	0	0	1	0	0	0	0
225	2	1	4	2	1	0	1	0	3	3	0	0	1	5	2		3	3	4	3	1	1	2	4	4	1		2	3	2	1	2	2	2	1	2	2	2	2	1	0	0	0	0	2	0	2	2	2
226	1	1	4	2	1	1	1	0	3	4	0	0	1	6	3		2	2	5	5	4	2	2	2	2	2		1	1	1	1	1	1	1	1	1	1	1	1	1	1	1	1	1	1	1	1	1	1
227	2	2	4	2	0	0	2	1	4	3	0	0	1	6	3		3	3	3	4	4	4	3	3	3	3		1	1	1	1	1	1	1	1	1	1	1	1	1	1	1	1	1	1	1	1	1	1
228	2	2	4	1	1	1	2	1	4	4	0	0	1	4	1		4	4	3	5	3	5	4	5	4	4		3	3	2	3	3	2	1	1	1	1	1	1	1	1	1	1	1	1	1	1	1	1
229	1	1	1	1	1	0	1	1	4	3	0	0	1	5	2		5	2	5	2	2	5	2	5	5	2		2	3	1	1	1	2	1	1	2	0	1	1	1	1	1	1	2	1	1	1	1	1
230	2	1	4	2	1	0	1	1	4	4	0	0	0	5	2		3	4	3	4	5	4	4	4	4	4		2	3	3	1	1	2	1	1	2	2	1	1	1	1	1	1	1	1	1	1	1	1
231	1	2	2	1	1	0	2	0	5	5	0	0	1	6	3		4	4	4	3	3	3	3	2	3	4		1	4	2	0	0	1	0	0	0	0	0	0	0	0	0	0	0	0	0	0	0	0
232	1	1	4	1	1	1	1	0	4	4	0	0	1	6	2		2	3	2	5	2	3	4	4	4	3		1	3	2	1	1	1	1	1	1	1	1	1	1	1	1	1	1	1	1	1	1	1
233	2	1	4	2	1	0	1	0	3	4	0	0	0	3	1		4	4	4	3	3	4	3	4	4	3		2	3	1	1	1	2	1	1	2	1	1	1	1	1	1	1	1	2	2	1	1	2
234	2	2	4	2	1	0	2	0	4	4	0	0	1	6	2		3	4	4	4	4	4	3	4	4	3		1	2	1	2	2	2	2	1	1	1	1	1	1	1	1	1	1	1	1	1	1	1
235	1	1	1	3	1	0	2	1	4	4	0	0	0	3	2		5	5	4	2	2	2	2	2	2	2		1	2	1	1	1	1	1	1	1	1	1	1	1	1	1	0	2	0	0	0	1	1
236	1	2	4	1	1	0	2	0	3	3	0	0	1	4	3		4	4	4	4	4	4	4	2	2	2		1	3	1	1	1	1	1	1	2	1	1	1	1	1	1	1	1	1	1	1	1	1
237	1	2	4	2	1	0	2	1	4	4	0	0	0	5	1		1	2	4	5	3	5	5	4	5	4		2	2	0	1	1	2	1	1	1	1	0	0	0	0	0	0	0	0	0	0	0	0
238	2	2	4	2	1	0	2	0	3	4	0	0	1	5	2		2	2	2	2	2	4	2	3	2	2		1	2	2	1	1	1	1	1	1	1	1	1	1	1	1	1	1	1	1	1	1	1
239	2	1	4	1	0	0	1	0	3	4	0	0	0	4	1		4	4	4	4	4	4	4	4	4	4		2	3	1	0	0	0	0	2	2	1	0	0	0	0	0	0	0	0	0	0	1	1
240	1	1	4	2	1	0	1	1	3	4	0	0	1	4	2		2	4	5	3	2	2	2	2	2	2		2	2	2	2	2	2	2	2	2	2	1	1	2	1	1	2	2	1	1	1	1	1
241	2	2	4	1	1	1	2	0	3	4	0	0	1	6	3		4	3	5	3	3	3	3	3	4	3		2	3	1	2	2	2	1	2	2	1	1	1	1	1	2	1	1	0	1	2	2	2
242	1	2	1	2	0	0	1	0	3	3	0	0	1	4	2		3	3	1	3	1	1	1	5	3	1		1	4	1	0	1	1	1	1	1	1	1	1	1	1	1	1	1	1	1	1	1	1
243	2	2	4	3	1	0	2	0	3	4	0	0	1	5	3		2	2	4	5	5	5	4	4	6	5		3	4	2	2	2	3	1	3	3	1	3	2	2	1	1	1	2	1	1	2	2	2
244	2	2	4	1	1	0	2	0	3	4	0	0	1	5	3		4	5	3	3	4	4	5	2	3	4		3	3	2	3	1	2	1	2	3	2	1	1	1	2	1	1	1	2	2	3	3	3
245	1	2	4	1	1	0	2	0	3	4	0	0	1	6	1		4	6	3	5	5	2	2	2	2	2		1	1	1	1	1	1	1	1	1	1	1	1	1	1	1	1	1	1	1	1	1	1
246	2	2	4	1	1	0	2	0	3	4	0	0	1	6	1		2	4	2	3	4	3	3	3	4	2		2	2	1	2	2	3	1	1	1	2	2	1	1	1	1	1	1	2	1	2	1	2
247	2	1	4	2	1	1	1	0	3	3	0	0	1	5	2		2	3	4	2	2	3	3	4	4	4		1	2	1	1	1	2	1	1	1	1	1	1	1	1	1	1	1	1	1	1	1	1
248	2	2	4	2	1	0	2	0	4	4	0	0	0	1	2		1	1	1	1	1	1	1	2	1	1		1	3	1	1	0	0	0	0	0	0	0	0	0	0	0	0	0	1	0	0	1	1
249	1	1	4	3	1	0	1	0	4	4	0	0	1	5	1		2	4	4	4	3	4	4	3	4	3		2	2	1	1	1	1	1	1	2	1	0	0	0	0	0	0	0	2	2	1	1	2
250	1	1	4	2	1	0	1	0	4	4	0	1	1	3	2		5	5	3	5	6	3	5	5	4	2		3	4	1	0	2	1	1	1	1	0	0	1	2	1	1	1	1	0	3	2	2	3
251	2	2	4	1	1	0	2	0	3	4	0	0	1	6	1		4	3	3	4	4	4	4	3	3	2		1	2	0	1	1	1	1	0	1	0	0	0	0	0	0	0	0	0	0	0	0	0
252	1	2	4	1	1	0	2	0	4	4	0	0	1	5	2		3	4	4	3	2	4	2	2	3	2		1	2	1	1	1	1	1	1	2	1	1	1	1	1	1	2	1	1	1	1	1	1
253	2	2	4	1	1	0	2	0	3	4	0	0	1	5	2		2	3	3	2	2	4	5	3	3	2		2	3	2	1	2	2	2	1	2	1	1	1	1	1	2	2	1	2	1	2	2	2
254	1	1	4	2	1	0	1	0	4	5	0	0	1	5	2		1	1	4	4	1	3	2	2	1	1		0	4	0	0	0	0	0	0	0	0	0	0	0	0	0	0	0	0	0	0	0	0
255	1	1	2	1	1	1	1	0	5	4	0	0	0	4	2		1	4	5	3	1	4	2	4	3	4		0	4	1	1	1	0	0	0	0	0	0	0	0	2	0	0	0	0	0	0	0	0
256	2	2	4	1	1	0	2	0	3	4	0	0	0	3	2		3	4	4	4	4	3	3	4	4	2		1	3	1	1	2	1	1	1	1	1	1	1	1	1	1	1	2	1	1	1	2	2
257	1	2	1	1	1	0	2	0	4	4	0	0	0	4	3		2	2	2	2	3	4	2	3	2	4		2	3	1	2	1	3	2	1	2	1	0	0	0	1	2	2	1	1	0	1	1	2
258	2	1	4	3	1	1	1	0	3	4	0	1	1	3	3		2	4	5	4	4	4	5	3	3	3		1	3	2	1	0	2	2	1	2	1	1	1	1	1	1	1	1	1	1	1	1	1
259	2	1	4	2	1	1	1	0	3	4	0	0	1	4	2		2	5	2	4	4	4	5	4	4	2		1	2	0	1	1	1	1	1	1	1	1	1	1	1	2	2	2	2	0	1	1	1
260	1	1	4	2	1	0	1	0	4	4	0	0	1	3	2		4	2	6	1	1	1	2	3	4	2		3	1	3	3	4	4	3	4	4	3	3	3	3	1	4	4	1	2	3	4	4	4
261	2	2	4	1	1	0	2	0	3	3	0	0	1	6	1		4	4	2	6	5	4	5	4	6	4		2	3	1	1	1	2	1	1	2	1	2	2	0	1	2	1	1	2	2	2	2	2
262	2	2	4	1	1	0	2	0	5	4	0	0	1	4	3		3	3	2	5	4	3	3	3	4	2		1	3	1	2	0	1	1	0	1	1	0	0	0	0	0	0	0	1	0	0	1	1
263	2	2	4	2	1	1	2	0	4	5	0	0	1	5	3		2	3	1	3	3	4	3	3	2	3		1	3	1	0	0	1	0	0	2	0	0	0	0	0	0	2	1	0	0	1	1	1
264	2	2	4	1	1	0	2	0	3	3	0	0	1	5	1		5	5	5	5	4	4	3	3	4	4		3	3	3	2	2	2	1	2	2	2	1	1	2	1	2	2	2	1	2	1	2	2
265	1	2	4	1	1	0	2	0	3	4	0	0	1	6	1		3	5	2	4	4	2	5	2	3	2		1	4	0	1	1	3	0	0	1	1	0	1	2	1	1	0	1	3	1	2	2	3
266	2	1	4	2	1	0	1	0	3	4	0	0	1	4	3		4	4	4	4	3	3	4	3	4	3		2	3	3	1	2	2	1	1	2	2	1	1	2	1	1	1	2	2	1	2	2	2
267	1	2	2	1	1	0	2	0	4	4	0	0	0	4	3		3	4	3	4	3	3	3	4	3	4		1	2	2	1	1	2	1	0	0	0	1	0	0	0	0	0	0	2	0	1	0	0
268	2	1	4	2	1	1	1	0	4	3	0	0	1	6	1		4	5	4	5	5	5	6	6	4	6		3	4	1	1	1	1	1	0	1	1	1	1	1	1	1	3	1	1	1	3	2	2
269	2	2	4	1	1	0	2	0	4	4	0	0	0	2	1		5	5	5	5	5	5	5	5	5	5		1	3	1	1	1	1	1	1	1	1	1	1	1	1	1	1	1	1	1	1	1	1
270	2	2	4	1	1	0	2	0	4	4	0	0	1	5	2		3	4	5	3	2	3	2	2	4	2		2	3	2	1	1	2	0	0	2	0	0	0	0	1	1	2	1	1	1	1	1	2
271	2	2	4	1	1	0	2	0	3	4	0	0	1	4	2		3	1	4	3	2	3	2	3	3	2		1	3	1	1	1	2	1	0	1	1	1	1	1	1	1	1	1	2	2	2	1	1
272	1	2	1	2	1	0	1	0	4	3	0	1	0	3	2		2	2	3	2	1	2	3	3	3	5		1	4	1	1	1	2	0	1	1	1	0	0	0	0	0	0	0	0	0	0	0	0
273	2	2	3	1	1	0	2	0	4	4	0	0	0	4	2		3	2	2	2	2	3	2	2	2	2		1	4	1	1	1	1	1	1	1	1	1	0	0	1	1	1	1	1	2	1	1	1
274	1	2	1	1	1	0	2	0	3	4	0	0	1	6	2		5	4	5	3	3	3	2	5	5	3		2	1	2	3	2	2	1	1	2	1	2	2	3	3	2	1	0	0	0	4	3	3
275	1	1	1	3	1	0	2	0	3	3	0	0	0	6	3		6	5	2	5	3	3	4	5	6	3		1	4	2	0	0	2	2	1	1	1	0	0	0	0	0	2	0	0	0	0	0	0
276	1	1	1	2	1	0	1	0	3	3	0	0	1	4	2		1	1	4	2	2	2	3	3	4	4		2	3	2	1	1	2	0	1	1	1	1	0	0	0	0	0	0	2	0	2	2	2
277	1	2	1	2	1	1	1	0	4	4	0	0	1	4	3		3	3	1	1	3	2	3	4	4	4		1	2	2	1	1	2	1	1	2	2	1	1	1	1	2	1	1	2	1	1	1	1
278	1	2	1	1	1	1	2	0	4	3	0	0	0	6	2		3	4	4	1	1	4	3	4	5	6		2	2	0	0	0	1	0	0	2	3	0	0	0	0	0	0	0	0	2	1	1	1
279	1	2	1	1	1	0	2	0	5	3	0	0	1	3	2		2	4	3	2	3	4	4	3	4	5		2	3	1	0	0	2	0	0	2	0	1	0	0	2	2	2	1	3	0	0	1	2
280	1	2	1	1	1	0	2	0	4	4	0	0	0	6	1		3	4	5	5	4	5	2	3	4	5		2	3	1	2	3	2	2	1	1	1	0	0	0	3	3	2	2	2	1	1	2	2
281	1	2	1	1	1	1	1	0	3	3	0	0	0	6	3		3	3	3	4	3	3	3	3	3	3		2	2	2	2	2	2	2	2	2	2	1	1	1	1	1	1	1	1	1	1	1	1
282	1	1	1	2	1	0	2	0	3	4	0	0	0	6	3		2	3	6	6	6	4	3	5	5	6		4	3	1	2	2	3	2	3	3	3	1	1	1	1	3	3	3	2	3	2	2	2
283	1	2	1	2	1	0	2	0	3	3	0	0	1	6	2		3	1	3	3	3	4	4	4	3	4		1	2	1	2	2	2	1	2	2	0	2	2	1	2	2	2	1	4	4	1	1	3
284	2	1	3	1	1	0	1	1	3	3	0	0	1	6	2		2	2	3	4	4	4	3	3	3	1		2	2	1	1	1	2	1	1	1	1	0	0	0	1	1	1	1	1	1	1	1	2
285	1	1	3	2	1	1	1	0	4	4	0	0	1	3	3		3	3	5	5	3	4	4	4	4	4		2	3	1	1	1	2	1	3	3	1	1	1	1	3	2	2	1	1	1	2	2	2
286	2	2	3	1	0	0	2	0	3	3	0	0	1	4	2		3	3	3	3	3	3	3	3	3	3		1	4	1	0	0	1	1	1	1	1	1	0	0	0	0	0	0	0	0	0	0	0
287	2	2	3	1	1	1	2	1	4	3	1	0	1	3	2		5	5	5	6	5	5	5	5	5	5		3	3	3	3	3	3	3	3	3	3	3	3	3	3	3	3	3	3	3	3	3	3
288	2	1	3	1	1	0	1	0	3	4	0	0	0	6	2		2	4	3	1	1	1	1	1	1	3		2	2	0	0	0	2	0	2	2	0	0	0	0	0	0	0	0	0	0	2	0	2
289	2	2	3	1	1	1	2	1	3	4	0	0	1	6	3		2	2	5	3	2	2	3	3	4	3		2	2	1	2	2	2	0	2	2	1	2	2	1	1	1	1	2	1	1	1	1	1
290	2	1	3	1	1	0	1	0	4	4	0	0	1	5	1		3	3	3	3	3	3	3	3	3	3		2	3	0	2	2	1	1	1	1	1	0	0	0	0	0	0	0	2	0	0	0	0
291	1	1	3	3	1	1	1	0	4	4	0	0	1	6	1		2	2	5	5	4	2	3	5	4	2		1	1	1	1	1	1	1	1	1	1	1	1	1	1	1	1	1	1	1	1	1	1
292	1	2	1	1	1	1	2	0	5	5	0	0	0	4	2		1	1	2	2	1	2	1	3	3	1		1	4	1	1	2	2	1	1	1	1	1	2	1	3	3	3	2	2	1	1	1	1
293	2	2	3	3	1	0	2	1	3	3	0	0	0	4	2		2	2	2	2	2	2	2	2	2	2		2	2	0	0	0	1	1	1	1	1	0	0	0	1	0	1	0	0	0	0	0	0
294	2	2	3	1	0	0	2	1	3	4	0	0	1	3	2		4	3	2	1	2	4	2	2	3	2		1	4	1	0	0	0	0	0	0	0	0	0	0	0	0	0	0	0	0	0	0	0
295	1	2	3	1	1	0	2	0	3	3	0	0	1	3	3		1	1	1	1	1	1	1	1	1	1		0	0	0	0	0	0	0	0	0	0	0	0	0	0	0	0	0	0	0	1	1	1
296	1	1	3	2	1	1	1	1	4	3	0	0	1	4	2		2	4	3	6	3	4	5	5	5	4		2	2	2	1	1	1	1	1	1	1	1	1	1	1	1	1	1	1	1	1	1	1
297	2	2	3	1	1	1	2	0	3	3	0	0	1	4	2		4	3	3	5	4	4	4	4	4	3		2	2	2	1	1	2	2	2	2	1	1	1	1	1	1	1	1	2	1	2	2	2
298	1	1	3	3	1	1	1	0	3	4	0	1	1	3	2		3	4	6	4	4	4	3	4	3	4		2	2	1	1	1	2	1	2	2	0	0	1	1	1	2	0	1	0	1	0	1	1
299	1	2	3	1	1	0	2	0	4	4	0	0	0	4	2		3	3	2	2	3	3	3	2	2	3		1	2	1	2	2	1	1	1	2	1	1	1	1	1	1	1	1	1	1	1	1	1
300	2	2	3	1	1	0	2	0	3	3	0	0	1	3	2		3	4	3	5	5	5	3	3	4	4		2	3	2	1	2	2	1	1	2	1	2	1	1	1	1	1	1	1	1	1	1	1
301	1	2	3	1	1	0	2	0	4	4	0	0	1	5	1		5	5	5	5	5	5	5	4	5	4		2	2	2	1	1	2	1	2	2	1	1	1	1	1	1	1	1	1	1	1	1	1
302	1	2	3	1	0	0	2	0	4	3	0	0	1	4	2		2	3	1	2	1	2	3	4	3	2		1	3	1	0	0	0	0	1	0	0	0	0	0	0	0	0	0	1	0	0	0	0
303	2	2	3	2	1	0	2	1	4	4	0	0	0	3	2		3	3	3	3	3	2	2	2	2	2		1	4	1	1	1	0	0	0	0	0	0	0	0	0	0	0	0	0	0	0	0	0
304	2	1	3	2	1	0	1	1	3	4	0	0	1	3	2		3	3	2	5	5	5	5	5	4	2		1	3	1	0	0	1	0	2	1	1	0	0	0	0	0	0	1	1	1	1	1	1
305	1	1	3	2	1	0	1	1	4	4	0	0	1	6	2		2	4	2	4	2	2	2	2	2	2		1	3	1	1	1	2	1	1	2	1	1	2	2	1	1	1	1	1	1	1	1	1
306	1	1	3	2	1	0	1	0	4	4	0	0	1	5	2		3	2	1	1	2	3	4	3	2	1		1	4	1	1	1	1	0	0	0	0	0	0	0	0	0	0	0	0	0	0	1	1
307	1	2	3	1	1	1	2	1	3	3	0	0	0	6	2		2	2	4	3	1	1	3	3	3	1		0	4	0	0	0	1	0	0	1	0	0	0	0	0	0	0	0	0	0	0	0	0
308	1	2	3	2	1	1	2	0	4	4	0	0	1	4	3		2	4	2	3	3	3	4	3	4	2		2	3	2	1	1	2	1	1	1	1	1	1	1	2	2	2	1	1	1	2	2	2
309	1	2	3	1	1	0	2	0	3	4	0	0	1	4	2		4	4	4	4	4	4	4	4	4	3		1	3	1	0	0	1	0	0	1	1	0	0	0	0	0	0	0	0	0	0	0	1
310	1	1	3	3	1	0	1	0	1	2	0	0	1	2	1		2	2	2	2	2	2	2	2	2	2		1	1	1	1	1	1	1	1	1	1	1	1	1	1	1	1	1	1	1	1	1	1
311	2	1	3	2	1	0	1	0	4	4	0	0	0	6	2		2	4	5	5	2	3	4	4	4	2		2	3	1	1	1	1	1	1	1	1	1	1	1	1	1	1	1	1	1	1	1	1
312	1	2	3	1	1	0	2	0	3	4	0	0	0	6	1		3	4	2	5	4	5	2	4	4	2		1	4	1	1	2	1	1	1	2	1	1	1	1	1	1	0	0	0	1	1	1	2
313	1	2	3	1	1	1	2	1	4	4	0	0	1	3	2		2	2	2	2	2	2	2	2	2	2		2	4	1	1	1	1	1	2	2	0	2	1	1	0	3	1	1	0	0	1	2	2
314	2	1	3	1	1	0	1	1	4	4	0	1	1	6	2		4	4	4	4	3	4	4	4	4	3		2	2	2	2	2	2	2	2	2	2	1	1	1	1	2	2	2	1	1	2	2	2
315	2	2	3	1	1	0	2	0	3	3	0	0	1	6	1		4	4	4	4	4	4	4	4	4	4		2	2	1	1	1	2	1	1	2	2	1	1	1	1	1	1	2	2	1	2	2	2
316	2	2	3	1	1	0	2	0	4	4	0	0	0	3	2		2	4	4	2	2	2	2	3	2	2		0	0	0	0	0	0	0	0	1	0	0	0	0	0	0	0	0	0	0	1	0	1
317	2	2	3	1	1	1	2	0	5	5	0	0	1	4	2		3	3	2	4	3	3	3	3	3	3		2	2	2	1	1	1	0	0	0	2	0	0	0	0	0	0	0	0	0	0	0	0
318	1	2	3	1	1	1	2	0	2	4	0	0	1	6	2		5	5	5	2	2	2	2	2	5	4		2	2	0	2	1	3	0	3	3	3	1	2	1	2	2	2	2	1	1	2	2	2
319	1	1	3	1	0	0	1	0	4	3	0	0	1	6	1		2	3	2	6	6	2	5	4	3	2		1	3	1	1	2	1	1	1	1	1	1	1	1	1	1	1	1	1	1	2	1	2
320	2	2	3	1	1	1	2	1	5	5	0	0	1	5	2		4	3	4	4	4	4	3	4	3	3		2	4	1	1	2	2	1	1	1	1	1	1	1	1	1	1	1	1	1	1	1	1
321	1	2	3	1	1	0	2	0	3	3	0	0	1	6	2		4	4	4	4	3	3	3	3	3	3		1	2	2	2	1	1	1	1	1	1	1	1	1	2	1	1	1	1	1	1	1	1
322	2	2	3	1	1	0	2	0	3	3	0	0	1	6	3		4	5	4	5	5	5	5	3	4	4		1	3	2	1	1	2	1	1	1	1	1	1	1	1	1	1	0	1	1	1	1	1
323	1	1	3	1	1	1	1	0	3	4	0	0	1	5	1		3	3	5	4	3	2	2	3	4	3		3	3	1	2	1	2	1	1	3	0	1	1	1	0	1	2	1	0	1	3	2	2
324	1	2	3	2	1	0	2	0	4	4	0	0	0	5	3		4	4	4	4	4	4	3	4	4	4		2	2	2	1	1	2	1	0	1	2	1	1	0	1	1	1	1	1	1	2	2	2
325	1	1	3	3	1	0	1	0	3	3	0	0	1	6	1		4	4	3	6	5	6	6	4	6	4		1	2	2	1	2	2	2	1	1	0	0	0	0	0	0	1	0	1	1	2	2	2
326	2	2	3	2	1	0	2	0	3	3	0	0	1	6	3		4	4	4	3	3	3	3	3	4	3		1	3	1	1	1	1	2	1	2	1	0	0	0	0	0	1	2	0	0	1	1	2
327	1	2	3	1	1	0	2	0	3	4	0	0	1	6	1		1	3	5	5	2	2	2	4	4	2		3	4	3	2	3	3	1	2	2	2	1	2	2	1	2	2	2	1	0	2	2	2
328	2	2	3	1	1	0	2	0	4	4	0	0	1	5	1		4	2	2	3	2	3	2	2	4	4		2	2	2	1	2	2	1	1	1	1	1	2	2	1	1	1	2	0	0	3	2	3
329	1	2	3	1	1	0	2	0	4	4	0	0	1	5	1		3	2	4	4	3	4	4	3	3	2		2	3	1	1	1	3	1	1	3	2	1	2	0	0	1	2	2	1	1	2	1	2
330	1	2	1	1	1	1	1	1	1	1	0	1	1	5	2		5	5	5	5	5	5	5	5	5	5		3	3	3	3	3	3	3	3	3	3	3	3	3	3	3	3	3	3	3	3	3	3
331	1	2	3	3	1	1	2	1	4	4	0	0	1	4	3		2	4	2	5	2	2	2	2	4	2		1	2	1	1	1	1	1	2	2	0	1	1	1	1	1	2	1	1	1	3	1	2
332	1	2	3	1	1	0	2	0	4	4	0	0	1	5	2		2	2	2	2	2	2	2	2	2	2		1	3	1	0	0	1	1	1	1	1	1	1	1	1	1	1	1	1	1	1	1	1
333	1	1	1	1	1	0	2	0	1	3	0	0	0	6	2		2	2	2	2	2	5	5	2	2	2		1	4	1	1	1	2	1	1	2	1	1	1	1	1	1	1	1	1	1	1	1	1
334	2	2	3	1	1	0	2	0	2	4	0	0	1	4	1		4	3	4	4	4	4	4	3	4	4		2	2	2	1	1	2	2	1	2	2	1	1	1	1	1	1	1	1	1	2	2	2
335	1	2	3	1	1	1	2	1	3	3	0	0	1	6	1		2	4	4	2	2	2	2	4	5	5		2	3	3	2	2	2	2	2	2	2	1	1	1	2	2	2	2	2	1	2	2	2
336	1	2	3	3	1	1	2	0	3	4	0	0	1	4	1		2	2	2	2	2	2	2	2	2	2		2	3	1	1	2	2	2	2	2	2	1	1	1	1	1	1	1	1	1	1	1	1
337	1	1	3	1	1	1	1	1	3	2	0	0	1	6	1		5	5	4	5	5	5	5	4	5	5		2	4	3	2	2	3	3	3	3	3	3	3	3	3	3	4	4	3	3	3	3	3
338	2	2	3	1	1	0	2	0	4	4	0	0	1	4	3		3	3	4	4	3	4	4	3	3	3		1	3	1	1	1	1	1	1	2	1	1	1	1	1	1	2	1	1	1	1	1	1
339	2	2	3	1	1	0	2	0	3	3	0	0	1	4	3		4	4	5	5	3	3	3	4	4	2		2	4	0	1	0	2	0	2	2	2	0	0	0	0	0	0	0	0	0	0	0	0
340	1	2	3	1	1	0	2	0	3	4	0	0	1	6	1		4	4	4	4	4	4	3	3	3	3		1	3	1	2	1	1	1	2	2	1	1	1	1	1	1	1	1	1	3	2	1	2
341	2	2	4	1	1	0	2	0	4	4	0	0	1	6	3		2	4	4	4	4	4	2	3	4	4		3	2	1	3	1	2	1	2	2	1	1	1	1	1	2	2	1	2	1	2	2	2
342	2	1	4	3	1	0	1	0	2	5	0	1	1	6	2		6	6	6	6	6	6	6	4	4	6		3	3	3	2	2	3	2	2	3	2	3	2	2	1	1	2	1	1	1	1	1	1
343	2	1	1	1	1	0	2	0	3	4	0	0	0	6	1		1	1	1	1	1	1	1	1	1	1		0	2	1	0	0	1	0	1	1	1	0	0	0	0	2	2	1	1	0	0	1	0
344	1	2	1	3	1	0	2	1	4	4	0	0	1	4	2		3	2	4	3	1	3	3	4	4	4		1	3	1	1	1	2	0	0	0	1	0	1	0	0	2	0	2	1	1	2	1	1
345	1	1	3	2	1	0	1	1	4	4	0	0	1	6	3		5	3	2	4	4	5	3	4	4	3		1	4	0	1	1	1	0	0	1	0	0	0	0	0	0	1	0	0	0	0	0	2
346	2	2	3	1	1	0	2	0	3	4	0	0	1	3	2		4	3	4	3	2	3	4	4	4	2		2	4	2	1	1	2	0	2	2	1	0	0	0	0	0	0	0	0	1	1	1	2
347	1	1	3	3	0	1	1	1	3	4	0	0	0	4	2		2	2	2	3	2	3	3	3	3	1		0	3	1	0	0	1	0	0	0	0	0	0	0	0	0	0	0	0	0	0	0	1
348	1	2	3	1	1	0	2	0	3	3	0	0	1	3	3		3	3	3	3	3	3	3	3	3	3		1	2	2	2	1	1	1	1	1	1	1	0	0	1	1	0	0	1	0	1	1	1
349	1	2	3	3	1	0	2	0	3	3	0	0	1	2	2		2	3	3	4	3	3	3	3	3	3		2	2	1	1	1	2	2	2	2	1	2	2	1	1	2	1	1	1	1	2	2	2
350	2	2	4	1	1	1	2	1	4	3	0	0	0	3	2		2	3	4	5	2	2	2	2	2	2		2	3	1	1	1	2	1	2	2	0	1	1	0	0	0	0	1	0	2	0	1	1
351	2	2	3	1	1	0	2	0	3	4	0	0	0	4	3		2	2	4	3	2	4	4	2	2	2		1	3	0	1	1	1	1	1	2	1	0	0	0	0	0	0	0	0	0	1	0	0
352	1	1	3	2	1	0	1	0	3	4	0	1	1	6	1		3	3	3	6	5	5	3	3	5	2		0	2	4	1	1	0	0	0	0	0	0	0	0	0	0	0	0	0	0	2	0	0
353	1	1	1	2	1	0	2	0	3	3	0	0	1	4	3		3	3	6	4	4	2	2	4	4	3		2	2	2	1	1	1	2	1	2	1	1	1	1	2	2	2	2	1	1	1	2	1
354	1	1	3	2	1	0	1	1	3	3	0	0	1	6	2		4	5	5	4	4	3	2	4	5	4		2	3	1	0	0	1	0	0	3	0	0	0	0	0	0	0	0	0	0	1	1	2
355	2	2	3	1	1	1	2	1	4	4	1	0	1	2	2		3	3	2	3	3	2	2	2	2	2		1	2	2	1	1	1	1	0	1	1	1	1	0	0	1	2	1	3	1	1	1	2
356	1	2	3	1	0	1	2	0	3	4	0	0	1	4	3		3	3	5	2	2	3	3	3	3	3		2	2	0	1	1	1	1	2	2	1	0	0	1	0	1	2	2	0	0	1	1	1
357	2	1	3	2	1	0	1	0	3	3	0	0	0	2	2		2	4	3	2	2	2	2	2	2	2		0	4	1	1	1	1	1	1	1	2	2	0	0	0	1	0	0	2	3	1	1	1
358	1	2	3	1	0	0	2	0	3	3	0	0	1	5	3		3	3	3	5	2	2	2	2	4	3		1	3	0	1	0	2	2	1	1	1	0	0	0	0	1	0	0	0	0	2	1	1
359	2	2	3	1	1	0	2	0	3	4	0	0	0	4	2		2	3	4	2	2	2	2	2	2	2		1	2	1	0	0	0	0	1	1	0	1	0	0	1	2	2	0	0	0	1	1	1
360	1	1	3	1	1	0	1	1	4	4	0	0	1	3	3		2	4	3	4	4	4	3	4	4	3		2	2	2	1	2	2	1	1	2	2	1	1	2	1	2	2	1	2	3	2	2	2
361	2	2	4	1	1	0	2	0	4	4	0	0	0	4	1		2	4	3	2	2	3	2	2	4	2		1	4	1	1	1	2	1	1	2	1	1	1	1	1	1	1	2	1	1	1	1	2
362	1	1	3	3	0	0	1	1	3	3	0	0	0	4	2		2	4	4	3	3	3	4	4	4	3		1	2	1	1	1	1	1	2	2	1	2	2	1	1	1	1	1	2	2	1	1	2
363	1	2	3	3	1	1	2	1	4	3	0	0	1	5	1		3	4	4	4	4	4	4	3	3	3		2	2	2	1	1	2	1	3	3	2	0	0	0	0	0	0	0	0	0	0	0	0
364	1	2	3	2	1	1	2	0	3	3	0	0	1	4	2		2	2	2	2	2	2	2	2	2	2		1	1	1	1	1	1	1	1	1	1	1	1	1	1	1	1	1	1	1	1	1	1
365	2	2	3	2	1	0	2	0	1	3	0	0	1	4	3		4	4	5	4	5	4	4	5	4	5		3	2	2	3	2	3	2	3	2	3	2	1	1	0	1	2	1	1	1	2	2	3
366	2	2	3	1	1	0	2	1	3	3	1	1	1	6	2		4	4	3	3	3	3	3	3	3	3		1	1	1	1	1	1	1	1	1	1	1	1	1	1	1	0	0	0	0	0	0	0
367	2	2	3	2	1	1	2	0	4	3	0	0	0	6	2		1	6	6	6	5	6	4	6	6	6		3	2	2	2	2	2	2	2	2	2	1	0	0	0	0	0	0	0	0	0	0	0
368	1	2	3	1	1	1	2	0	3	3	0	0	0	5	2		4	4	4	4	4	4	4	4	4	4		2	2	2	2	2	2	2	2	2	2	2	2	2	2	2	2	2	2	2	2	2	2
369	2	2	3	1	1	0	2	0	3	4	0	0	1	5	3		2	2	2	2	2	2	2	2	4	2		2	3	1	2	2	2	2	1	1	1	1	1	1	2	1	1	2	1	1	2	1	1
370	2	2	3	2	1	1	2	1	5	4	0	0	1	4	2		1	1	1	1	1	1	1	1	1	1		0	0	0	0	0	0	0	0	0	0	0	0	0	0	0	0	0	0	0	0	0	0
371	2	1	3	1	1	0	1	0	4	4	0	0	1	6	3		3	4	3	5	4	3	4	4	3	3		1	4	0	0	0	1	0	0	1	1	1	1	1	1	1	0	0	0	0	0	0	0
372	1	1	1	2	1	0	2	0	4	3	0	0	1	6	3		1	1	4	1	3	2	3	2	1	2		2	2	1	1	1	1	1	2	2	1	1	2	1	2	2	1	1	1	0	1	2	2
373	2	2	3	1	1	1	2	1	3	4	0	0	1	4	2		2	3	3	3	1	2	1	2	2	2		1	3	2	0	0	2	0	1	2	0	0	0	0	0	2	1	0	0	0	1	1	1
374	1	1	1	1	1	0	1	0	4	4	0	0	0	4	2		2	2	2	2	2	2	2	2	2	2		1	4	2	0	0	0	0	0	0	0	0	0	0	0	0	0	0	0	0	0	0	0
375	1	2	3	2	1	1	2	0	3	3	0	0	1	4	2		2	2	2	2	2	2	2	2	2	2		1	1	1	1	1	1	1	1	1	1	1	1	1	1	1	1	1	1	1	1	1	1
376	1	1	3	2	1	0	1	0	3	3	0	0	1	6	2		2	2	2	2	2	2	2	2	2	2		1	1	1	1	1	1	1	1	1	1	1	1	1	1	1	1	1	1	1	1	1	1
377	1	2	3	1	1	0	2	0	3	3	0	0	0	6	2		4	4	5	3	3	2	4	3	4	2		2	1	2	2	2	2	1	1	2	2	1	2	1	1	1	1	1	2	1	3	2	2
378	1	2	3	1	0	0	2	0	3	3	0	0	1	6	1		1	1	1	1	1	1	1	1	1	1		0	0	0	0	0	4	4	4	4	4	4	4	4	4	4	4	4	4	4	4	4	4
379	1	1	3	2	0	0	1	0	3	3	0	0	1	6	1		6	6	6	6	6	6	6	6	6	6		4	4	2	3	2	4	2	2	4	4	1	1	1	1	1	2	2	2	2	3	3	3
380	1	2	3	1	1	0	2	0	4	4	0	0	1	2	3		3	3	2	4	5	2	2	4	1	1		2	4	3	2	2	2	1	0	2	2	3	1	0	1	0	1	0	1	0	2	2	3
381	1	1	3	2	1	0	1	0	4	4	0	0	0	4	2		4	3	3	3	3	3	3	4	4	3		2	2	1	0	1	1	1	1	1	1	1	1	0	0	0	0	1	0	0	0	0	1
382	1	2	1	1	1	0	2	1	4	4	0	0	1	3	1		4	5	5	4	4	4	4	4	5	3		2	3	1	1	1	2	1	1	2	3	2	2	2	2	2	2	2	1	1	2	2	2
383	2	2	3	2	1	0	2	0	1	1	0	0	1	3	2		3	3	3	3	3	3	3	3	3	3		1	1	1	1	1	1	1	1	1	1	1	1	1	1	1	1	1	1	1	1	1	1
384	1	1	3	2	1	0	1	0	4	5	0	0	1	5	1		5	5	3	4	3	4	3	3	3	2		2	4	1	1	2	1	1	1	2	1	1	1	1	1	1	1	1	1	1	2	1	1
385	1	2	3	1	1	1	2	0	4	4	0	0	1	4	1		3	3	3	4	4	3	4	3	4	3		3	2	2	3	2	3	2	3	2	2	3	2	3	2	3	3	2	3	3	3	2	2
386	1	1	3	3	0	0	1	0	3	4	0	0	1	4	3		2	4	2	4	5	2	5	2	4	2		1	4	0	0	0	1	1	1	1	0	0	1	0	0	1	0	2	0	1	2	0	2
387	2	2	3	1	1	0	2	0	4	4	0	0	1	6	3		2	3	3	4	3	4	4	5	5	5		1	4	1	1	1	2	1	1	1	1	0	0	0	0	1	1	1	1	1	1	1	1
388	1	2	3	1	0	0	2	0	3	3	0	0	1	5	1		3	3	3	3	3	3	3	3	3	3		2	2	2	2	2	1	1	1	1	1	0	0	0	0	0	0	0	0	0	0	0	0
389	1	2	3	1	0	0	2	0	2	2	0	0	0	2	1		2	2	2	2	2	1	1	1	1	1		0	0	0	0	0	0	0	0	0	0	0	0	0	0	0	0	0	0	0	0	0	0
390	1	2	3	1	1	0	2	1	4	3	0	0	1	6	1		4	4	4	4	4	4	4	4	4	4		2	2	1	1	1	2	1	1	2	1	1	1	1	1	1	1	1	1	1	1	1	1
391	1	2	1	1	1	0	2	0	4	3	0	0	0	6	3		2	2	6	3	1	2	5	4	2	5		2	2	0	1	1	1	1	1	2	2	0	0	0	0	0	0	0	0	0	2	1	1
392	1	1	3	2	1	0	1	1	3	3	0	0	1	6	1		4	4	3	4	3	4	4	4	3	4		1	2	1	2	1	2	2	1	1	2	1	1	1	2	1	1	1	1	1	1	1	2
393	2	1	3	3	1	0	1	0	5	5	1	1	1	4	2		2	2	2	2	2	2	2	2	2	2		3	3	3	0	0	0	0	0	0	0	0	0	0	0	0	0	0	1	0	0	0	0
394	1	2	3	2	1	0	2	0	5	5	0	0	1	6	2		2	4	5	3	3	4	3	3	3	3		1	3	1	2	2	2	1	1	1	0	0	0	0	0	0	0	0	0	0	0	0	0
395	1	2	3	3	1	0	2	0	4	4	0	0	1	5	2		3	3	3	3	3	3	3	3	3	3		1	2	2	2	2	2	2	2	2	2	1	1	1	1	1	1	1	1	1	1	1	1
396	1	2	3	3	1	0	2	0	3	3	1	1	1	6	1		4	4	4	4	4	4	4	4	4	4		2	2	2	2	2	2	2	2	2	2	1	1	1	1	1	1	1	1	3	1	1	1
397	2	1	3	1	1	0	1	0	4	4	0	0	1	3	2		4	4	4	4	4	4	4	4	4	4		2	2	2	1	1	1	1	1	1	1	1	1	1	1	1	1	1	1	1	1	1	1
398	2	2	3	1	1	0	2	0	3	3	0	0	1	4	1		4	4	4	4	3	3	4	3	4	4		2	2	1	1	2	2	1	1	2	1	1	1	1	1	1	1	1	2	1	2	2	2
399	2	2	3	1	1	0	2	0	4	3	0	0	1	4	1		4	5	5	3	2	5	4	3	4	3		2	3	1	1	1	1	2	1	2	1	2	1	1	1	1	1	3	2	2	2	3	3
400	1	2	3	1	1	0	2	1	3	4	0	0	1	6	2		3	2	5	5	5	5	2	3	4	2		1	3	1	1	1	3	1	2	2	1	1	1	1	1	1	1	1	1	1	1	1	1
401	2	1	3	2	1	1	1	0	3	3	1	1	1	6	2		4	4	4	3	3	3	4	4	4	4		1	2	1	1	1	1	1	1	2	1	1	1	1	1	2	1	1	1	1	1	1	1
402	1	2	3	1	1	0	2	0	3	2	0	0	1	6	1		4	3	2	3	3	4	4	3	4	4		2	2	1	1	1	2	1	1	1	0	1	1	1	1	1	1	2	1	2	2	2	2
403	2	2	3	1	1	1	2	1	3	3	0	0	1	4	3		3	4	4	3	3	3	3	4	4	3		2	2	2	2	2	2	2	2	2	2	1	1	1	1	1	1	1	1	1	1	1	1
404	1	1	3	1	1	0	1	0	3	3	0	0	1	6	2		2	2	2	2	2	2	2	2	2	2		1	1	1	1	1	1	1	1	1	1	1	2	1	1	1	1	1	2	1	1	1	1
405	1	2	3	1	1	1	2	1	3	3	0	0	1	3	2		2	2	2	4	2	3	3	4	4	2		3	2	1	1	1	0	0	0	0	1	1	1	1	1	1	1	1	3	1	1	1	1
406	2	2	3	1	1	0	2	0	3	3	0	0	0	6	2		4	4	2	3	3	3	3	4	4	2		1	2	1	1	1	2	0	1	1	0	0	0	0	0	0	0	0	2	1	1	1	1
407	1	2	3	1	1	1	2	0	4	3	0	0	1	6	1		4	4	4	4	4	4	4	4	4	4		2	3	1	3	2	2	1	2	2	2	2	2	2	2	2	2	2	2	0	2	2	2
408	2	2	3	1	1	0	2	0	3	3	0	0	1	3	3		4	4	5	5	5	4	3	3	3	3		2	2	2	1	1	1	1	1	2	1	1	1	1	1	2	1	0	1	1	2	1	1
409	2	2	3	1	1	0	2	0	4	4	0	0	1	4	3		5	2	4	3	1	2	5	2	4	2		1	4	1	1	1	2	1	0	2	1	0	1	0	1	3	3	2	0	2	2	2	2
410	1	2	3	1	1	0	2	0	4	4	0	0	1	5	1		4	6	4	5	3	4	2	2	6	6		2	4	2	1	2	3	1	3	3	1	1	0	0	0	2	2	0	0	0	3	3	3
411	2	2	3	1	1	0	2	0	4	4	0	1	0	1	3		1	1	1	1	1	1	1	1	1	1		2	2	2	0	0	0	0	0	0	0	0	0	0	0	0	0	0	0	0	0	0	0
412	1	1	3	1	1	0	1	0	3	3	0	1	1	5	2		3	4	5	2	2	2	1	3	3	3		2	3	1	2	1	2	1	2	2	1	1	1	1	1	1	1	1	1	1	1	1	2
413	1	2	3	1	1	0	2	0	4	4	0	0	1	6	2		4	4	5	3	3	3	3	3	3	3		2	2	1	1	2	2	2	1	1	1	1	1	1	2	1	2	1	1	2	1	1	2
414	2	2	3	1	1	1	2	1	3	1	0	0	1	4	1		5	5	5	4	3	4	4	4	4	4		2	2	2	1	2	2	2	2	2	2	1	1	1	1	1	1	1	1	1	2	2	2
415	1	1	3	2	1	0	1	1	3	4	0	0	1	4	2		4	4	4	4	4	4	4	4	4	4		1	1	1	1	1	1	1	1	1	1	1	1	1	1	1	1	1	1	1	1	1	1
416	1	2	3	1	1	0	2	0	4	4	0	0	1	5	2		2	2	2	2	2	2	2	2	2	2		2	2	2	1	1	0	0	0	0	0	0	0	0	0	0	0	0	0	0	0	0	0
417	1	1	3	1	1	0	1	0	4	4	0	0	1	2	2		2	2	2	4	2	3	1	2	2	2		1	3	1	1	1	0	0	0	0	0	0	0	0	0	0	0	0	0	0	1	1	1
418	1	1	3	3	1	0	1	0	4	4	0	0	1	6	2		5	5	5	2	2	2	2	4	2	2		0	0	0	0	0	0	0	0	0	0	0	0	0	0	0	0	0	0	0	0	0	0
419	1	2	3	1	1	0	2	0	4	4	0	0	1	6	3		4	4	3	3	3	3	2	3	3	3		1	4	1	3	2	2	1	1	2	1	1	2	0	1	2	2	1	1	3	3	2	3
420	1	2	3	1	1	1	2	0	3	3	0	0	1	5	3		3	3	3	3	3	3	3	3	3	3		2	4	1	1	2	2	1	1	2	2	1	1	0	2	3	2	2	2	2	2	2	2
421	1	2	3	1	1	0	2	0	4	4	0	0	1	6	3		3	3	4	4	4	4	3	3	4	3		1	3	1	1	1	2	1	1	2	1	0	0	0	0	0	1	1	1	0	1	1	1
422	1	2	3	2	1	0	2	0	4	4	0	0	1	5	3		4	4	4	4	4	4	4	4	4	4		1	1	1	1	1	1	1	1	1	1	0	0	0	0	0	0	0	0	0	0	0	0
423	1	2	4	2	1	1	2	1	5	1	0	0	0	2	2		4	4	4	4	4	4	4	4	4	4		2	2	2	2	2	2	2	2	2	2	2	2	2	2	2	2	2	2	2	2	2	2
424	2	1	4	1	1	1	1	1	3	3	0	0	0	5	1		4	4	4	4	4	5	5	5	5	5		2	2	2	2	2	1	1	1	2	1	1	1	2	2	1	2	2	2	2	2	3	3
425	2	2	4	1	1	0	2	0	3	3	0	0	1	3	2		4	4	4	4	4	4	4	4	4	4		3	3	3	3	3	2	1	2	1	1	1	1	1	1	1	1	1	1	1	1	1	1
426	1	2	1	2	1	0	1	0	3	3	0	0	1	6	3		4	3	2	4	4	4	4	4	4	4		2	3	0	1	1	2	0	0	2	0	1	2	2	2	1	1	2	0	1	2	1	2
427	2	2	4	1	1	0	2	0	3	3	0	0	1	6	1		4	4	4	2	2	4	4	4	4	4		2	2	2	1	2	1	2	2	2	1	1	1	1	2	0	1	1	0	1	1	1	1
428	1	1	3	2	1	0	1	1	4	4	0	0	1	3	3		4	4	3	3	4	4	2	3	4	3		2	3	2	1	1	2	2	1	1	1	1	1	1	1	1	1	1	2	1	1	1	1
429	2	1	4	1	0	1	1	1	3	2	0	1	1	1	1		1	1	1	1	1	1	1	1	1	1		0	0	0	0	0	0	0	0	0	0	0	0	0	0	0	0	0	0	0	0	0	0
430	2	1	4	1	1	1	1	1	3	3	0	1	0	6	2		3	3	3	3	3	3	3	3	3	3		0	3	0	0	0	2	2	2	2	2	1	1	1	1	1	1	1	1	1	1	1	1
431	2	1	4	2	1	0	1	1	3	3	0	0	0	5	2		5	5	5	4	5	5	5	5	5	5		3	2	3	3	2	3	2	2	3	2	3	3	3	3	3	4	4	4	4	4	3	3
432	2	2	4	1	1	1	2	1	3	3	1	0	1	3	1		4	4	4	4	4	4	4	4	4	4		1	1	1	1	1	2	2	2	2	2	2	2	2	2	2	2	2	2	2	2	2	2
433	2	2	4	1	1	0	2	1	3	3	1	0	1	6	1		6	6	6	5	5	5	5	5	5	5		3	3	3	2	2	2	2	2	2	3	1	1	1	1	2	2	1	1	1	2	2	2
434	2	2	2	1	1	0	2	0	2	3	0	0	1	4	2		1	3	4	1	2	3	1	2	2	2		0	0	0	0	0	0	0	0	0	0	0	0	0	0	0	0	0	0	0	0	0	0
435	2	2	4	1	1	0	2	0	1	5	0	0	0	2	2		3	2	1	2	1	1	1	3	4	5		1	4	0	1	1	1	1	1	1	1	0	0	0	0	0	0	0	0	0	0	0	0
436	2	2	2	1	1	0	2	0	3	3	0	0	1	6	3		4	4	4	4	4	4	4	4	4	4		3	3	3	3	3	2	2	2	2	2	1	1	1	1	1	2	2	2	2	2	2	2
437	2	1	4	1	1	1	1	1	4	3	0	0	0	1	2		2	2	2	4	4	4	4	3	4	1		1	2	0	0	0	0	0	0	0	0	1	1	1	1	1	0	0	1	1	1	1	1
438	2	2	4	1	1	1	2	1	4	4	0	0	1	3	2		3	4	4	3	3	4	3	4	2	1		0	4	0	0	0	0	0	0	0	0	0	0	0	0	0	0	0	0	0	0	0	0
439	2	2	4	1	1	1	2	0	3	3	0	0	1	4	1		4	4	3	4	4	4	4	4	4	3		2	2	2	0	1	1	1	2	2	0	1	1	1	1	1	1	1	1	1	2	1	2
440	2	1	4	2	1	1	1	0	4	3	0	0	1	6	1		1	4	4	4	3	4	5	3	4	3		2	2	1	1	1	2	0	1	2	0	0	0	0	0	0	0	2	2	2	0	0	1
441	1	2	2	1	1	1	2	1	3	4	0	0	0	4	1		4	3	4	3	3	3	3	3	4	3		1	2	1	1	1	1	1	1	1	1	1	1	1	1	1	1	1	1	1	1	1	1
442	2	2	4	1	1	0	2	0	4	4	0	0	1	5	1		4	5	6	4	4	5	4	5	4	5		3	2	2	1	2	3	2	1	3	1	1	1	0	0	0	1	1	2	1	1	1	2
443	1	1	4	1	1	1	1	1	4	4	0	0	1	6	2		2	2	4	4	5	4	4	4	4	2		1	3	1	1	1	3	1	4	1	1	1	1	1	1	1	1	1	3	2	2	2	2
444	2	2	4	1	1	1	2	0	3	3	0	0	1	5	1		3	3	3	3	3	6	6	4	5	4		2	2	2	0	0	2	0	1	1	1	1	1	1	1	1	0	0	0	0	2	2	2
445	2	2	2	1	1	0	2	0	1	3	0	0	1	4	2		4	2	1	2	2	5	5	4	6	3		0	3	0	0	0	1	2	2	2	2	0	0	0	0	0	0	0	0	0	0	0	0
446	2	2	4	2	1	0	2	0	3	4	0	0	0	2	2		4	5	2	2	2	2	2	2	2	2		1	1	1	1	1	1	1	1	1	1	1	1	1	1	1	1	1	1	1	1	1	1
447	2	2	4	1	1	0	2	0	3	3	0	0	0	6	2		4	3	4	4	3	4	3	4	4	3		3	3	3	3	3	3	1	2	2	2	2	2	2	2	2	1	1	2	2	2	2	2
448	2	2	4	1	1	0	2	0	4	4	0	0	1	3	1		4	5	4	4	4	4	2	4	4	4		3	3	2	1	2	2	2	2	3	1	1	1	1	1	2	2	2	2	2	2	2	2
449	1	2	3	2	1	0	2	0	4	4	0	0	1	5	2		3	3	2	5	3	4	4	4	4	3		3	3	1	1	1	2	1	1	1	1	0	0	0	0	0	0	0	0	0	0	0	0
450	2	2	4	2	1	1	2	1	4	3	0	0	0	6	2		4	4	2	4	4	4	3	4	4	3		1	4	1	1	1	1	1	1	1	1	1	1	1	1	1	1	1	1	2	1	1	2
451	2	1	2	3	1	0	1	1	3	4	0	0	1	5	3		2	4	2	4	2	3	3	4	4	4		2	2	1	1	1	1	1	1	1	1	1	1	1	1	2	2	2	2	2	1	2	2
452	2	2	4	1	1	1	2	0	3	3	0	0	1	4	2		4	4	4	4	4	4	4	4	4	4		3	3	2	2	2	3	2	3	2	3	3	1	1	2	2	2	2	2	0	3	2	2
453	2	2	2	1	1	1	2	1	3	3	0	0	1	6	1		2	2	4	2	2	3	2	2	2	2		1	1	1	1	1	1	1	1	1	1	1	1	1	1	1	1	1	1	1	1	1	1
454	2	2	2	1	0	0	2	0	3	3	0	0	0	6	1		2	2	2	2	2	4	4	4	4	3		1	2	0	1	1	0	0	0	0	0	0	0	0	0	0	0	0	0	0	0	0	0
455	2	2	4	1	1	1	2	0	4	4	0	0	1	6	3		3	4	3	4	4	3	3	3	4	3		3	3	1	1	2	2	1	1	2	2	1	1	1	1	2	1	1	1	2	2	2	2
456	2	1	4	3	1	1	1	0	1	1	0	0	0	6	2		1	1	1	5	3	3	1	6	3	1		0	4	1	3	1	2	0	0	2	0	0	0	0	0	0	0	0	4	3	1	0	1
457	2	1	4	1	1	1	1	0	3	2	0	0	1	6	1		6	6	4	4	6	6	3	6	6	6		4	4	4	1	1	4	4	4	4	4	4	4	4	4	4	4	4	1	1	4	4	4
458	2	2	4	1	1	0	2	0	4	3	1	0	1	6	2		2	2	2	2	2	2	2	2	2	2		1	4	1	1	1	1	3	1	1	1	1	1	1	1	1	1	1	2	1	1	1	1
459	2	1	2	1	1	0	1	0	3	3	0	0	1	5	3		2	2	4	5	5	5	3	5	5	2		2	3	2	1	1	2	1	1	1	1	1	1	1	2	1	1	1	2	0	2	2	2
460	2	2	2	1	0	0	2	1	2	3	0	0	1	2	2		1	2	1	6	6	2	1	4	4	1		2	2	1	1	2	1	1	0	3	0	2	2	0	0	2	0	0	0	0	2	0	0
461	2	1	4	1	1	0	1	0	3	3	0	0	1	6	2		2	2	4	4	4	5	2	2	2	2		2	4	1	1	2	1	1	1	1	1	1	1	2	1	1	1	1	1	1	1	1	1
464	2	1	4	3	1	0	1	0	4	4	0	0	0	2	2		2	2	2	2	2	2	2	2	2	2		0	0	0	0	0	0	0	0	0	0	0	0	0	0	0	0	0	0	0	0	0	0
465	2	1	4	2	1	1	1	1	4	3	1	1	1	6	2		3	4	4	2	2	2	2	4	4	2		2	2	1	1	1	2	1	1	2	1	1	1	1	1	1	1	1	1	1	2	1	2
466	2	1	4	3	1	0	1	0	3	3	0	0	1	4	1		4	5	3	3	3	2	2	3	4	4		2	3	2	0	2	1	1	1	1	1	1	0	1	1	1	1	1	0	0	2	2	2
467	2	1	4	3	1	1	1	0	3	3	0	0	1	5	3		3	5	6	5	4	5	5	3	5	2		3	3	3	2	1	3	1	2	3	1	2	2	1	1	2	1	1	1	1	2	1	2
468	2	2	4	1	1	1	2	1	4	3	0	0	0	5	2		3	3	1	1	1	2	2	2	2	1		1	2	1	1	1	2	1	1	2	1	1	1	1	1	1	1	1	0	1	1	1	1
469	2	2	4	1	1	0	2	0	3	3	0	0	1	5	2		4	1	2	2	2	3	3	3	3	2		1	2	1	0	1	1	1	1	1	1	0	0	0	0	0	0	0	0	0	0	0	1
470	2	2	4	3	1	0	2	0	3	2	0	0	1	6	2		4	4	4	3	3	4	4	3	5	5		1	3	0	0	0	0	0	0	3	0	0	0	0	0	0	0	0	1	1	2	2	2
471	2	2	4	1	1	1	2	0	4	3	0	0	0	6	1		2	5	5	5	4	3	2	3	5	5		2	2	3	1	1	2	1	2	1	1	1	1	1	1	1	1	1	1	1	2	1	2
472	2	2	4	1	1	1	2	1	3	3	0	0	1	3	3		5	4	2	3	2	4	4	2	4	2		3	3	1	2	2	1	2	1	1	2	1	1	1	1	1	1	1	2	1	2	3	2
473	2	2	4	1	1	0	2	0	3	3	0	0	1	5	3		4	2	2	3	2	3	3	4	4	3		1	3	1	1	1	2	1	1	1	1	1	1	1	1	1	1	1	1	1	1	1	1
474	2	2	4	1	0	0	2	0	4	3	0	0	1	6	1		3	4	4	4	3	3	3	3	4	3		2	2	1	1	1	2	2	1	2	1	1	1	1	1	1	1	1	1	1	2	1	2
475	2	2	4	1	1	0	2	0	3	3	0	0	1	5	1		3	3	4	5	5	3	4	3	5	4		1	2	0	0	0	2	1	2	2	1	0	0	0	0	0	0	1	3	2	0	1	1
476	2	1	4	2	1	0	1	0	3	4	0	0	1	3	1		3	4	5	3	2	2	2	2	5	5		2	2	1	1	0	2	0	2	3	1	0	0	0	0	2	0	0	3	1	2	2	2
477	2	1	2	1	1	0	1	0	4	4	0	0	1	6	3		4	2	4	4	3	4	3	3	4	4		1	2	0	1	1	1	1	1	1	2	1	1	1	0	1	1	1	1	1	2	2	2
478	2	1	4	2	1	0	1	0	3	3	0	0	1	6	3		4	4	1	5	4	3	4	2	2	4		1	2	1	0	0	1	1	1	1	1	1	1	1	1	1	1	1	1	1	1	1	1
479	2	2	4	1	1	0	2	0	3	3	0	0	1	6	2		1	1	2	4	1	1	3	3	3	4		3	2	1	1	2	0	0	0	0	0	0	0	0	0	0	0	0	0	0	1	1	1
480	1	2	4	1	1	0	2	0	3	3	1	1	0	6	1		1	2	3	6	4	4	2	4	4	2		1	3	1	0	0	1	1	1	1	1	1	1	1	1	1	1	1	2	1	2	1	2
481	2	1	4	1	1	0	1	0	3	3	0	0	1	6	3		3	4	3	3	3	3	3	1	3	3		1	4	0	0	1	1	0	0	0	0	1	1	1	1	1	0	0	2	0	1	0	1
482	2	2	4	1	1	0	2	1	4	3	0	0	0	3	2		2	2	6	4	5	5	2	4	5	2		2	4	1	0	0	2	0	1	2	0	0	0	0	0	1	2	3	1	1	2	1	1
483	1	2	3	1	1	0	2	0	3	3	0	0	1	6	1		6	5	6	5	3	4	4	3	5	3		2	2	1	2	2	2	1	1	2	2	1	1	1	1	2	2	0	0	1	2	1	1
485	1	2	4	2	1	1	2	0	1	3	0	0	1	6	2		2	2	2	5	2	5	1	5	6	5		2	2	0	1	2	2	1	1	3	2	2	2	3	3	3	4	3	1	1	2	2	3
486	2	2	4	3	1	0	2	0	4	4	0	0	1	3	2		4	3	4	5	5	4	4	4	4	3		2	2	0	2	2	2	2	1	1	0	0	0	0	1	0	1	1	2	0	1	2	2
487	2	2	4	1	1	0	2	0	4	4	0	0	1	4	3		5	4	4	5	3	4	4	3	4	4		2	3	1	0	0	2	1	1	2	0	0	0	0	0	0	1	2	2	1	0	1	2
488	2	2	4	1	1	0	2	1	3	3	0	0	1	6	1		4	2	2	5	5	5	5	5	5	2		1	3	0	0	0	1	1	0	0	0	0	0	0	0	0	0	0	0	0	0	0	0
489	2	2	4	1	1	0	2	0	4	3	0	0	1	5	2		4	4	4	4	3	4	3	4	4	4		1	2	1	1	1	2	1	1	2	0	0	0	0	0	0	0	0	0	0	1	1	2
490	2	2	4	2	1	0	2	0	4	3	0	0	1	3	2		2	2	3	3	1	3	2	3	2	2		1	2	2	1	1	2	1	2	2	1	1	1	0	1	1	1	2	0	1	1	1	1
491	2	2	4	1	1	0	2	0	4	4	0	0	1	4	2		2	4	5	4	4	4	5	3	4	2		2	3	2	1	1	2	2	1	2	2	1	1	1	1	1	1	2	1	1	1	1	2
492	2	2	4	1	1	0	2	0	3	3	0	0	0	4	2		1	2	1	3	2	2	1	1	1	1		2	3	1	1	1	0	0	0	2	1	0	0	0	0	0	0	0	0	1	1	1	1
493	2	2	4	3	1	0	2	0	3	3	1	1	1	4	3		3	4	4	5	5	4	3	3	4	3		1	2	0	1	1	2	1	1	2	1	0	0	1	1	1	2	1	1	2	1	1	1
494	2	2	4	1	1	0	2	1	3	3	0	0	0	3	2		3	3	2	3	3	3	2	3	3	2		1	4	1	0	0	1	0	0	0	0	0	0	0	0	0	0	0	1	2	1	1	1
496	2	2	4	1	1	0	2	0	3	4	0	0	1	5	2		2	2	2	3	2	2	3	2	3	3		1	2	1	2	1	2	1	1	2	1	0	0	0	2	2	2	2	1	2	2	2	2
497	2	1	4	1	1	0	1	1	4	4	0	0	0	6	3		1	2	5	5	6	6	5	6	6	1		2	4	1	3	3	3	2	0	2	1	2	2	2	1	3	3	2	1	1	2	2	1
498	2	2	2	1	1	0	2	1	4	3	0	0	1	6	2		3	4	5	4	2	3	2	4	4	1		2	2	2	1	1	2	2	2	2	1	1	0	1	1	1	1	1	0	1	1	2	2
499	2	2	4	1	1	0	2	0	3	3	0	0	1	6	2		3	3	3	3	3	3	3	3	3	3		1	2	1	1	1	1	0	0	0	0	0	0	0	0	0	1	1	2	1	1	1	2
500	2	1	4	1	0	0	1	0	4	4	0	0	1	6	1		4	5	4	4	4	4	3	4	5	5		1	1	0	0	0	2	0	0	2	1	1	1	1	0	1	0	1	0	0	0	1	2
501	2	1	4	1	1	0	1	0	3	3	0	0	0	6	2		4	4	4	4	4	4	4	4	4	4		2	2	2	2	2	1	1	1	1	1	1	1	1	1	1	1	1	1	1	1	1	1
502	1	2	3	2	1	0	2	0	4	5	0	0	1	6	1		4	2	6	6	6	6	4	4	4	2		3	3	2	2	2	4	0	2	3	0	0	0	0	0	0	0	0	0	0	0	0	0
503	2	1	2	3	1	0	1	0	4	3	0	0	0	6	2		1	1	2	1	1	1	1	1	1	1		3	2	0	1	1	2	2	1	1	1	1	1	1	1	2	2	1	1	3	2	2	2
504	2	2	4	1	1	0	2	0	3	5	0	0	0	6	2		3	2	4	2	2	2	3	4	4	2		2	3	3	1	1	1	0	1	2	0	2	2	2	2	2	2	2	2	2	2	1	1
505	2	1	4	3	0	0	1	0	4	4	0	1	0	6	2		1	6	2	2	2	4	4	1	6	3		1	3	1	2	0	1	0	1	1	0	0	0	3	0	1	1	1	0	0	1	0	3
507	1	2	2	1	1	0	2	1	3	3	0	0	1	2	1		5	3	3	3	4	3	4	3	3	3		2	3	1	2	1	1	1	1	1	1	1	1	1	1	1	1	1	1	1	1	1	1
508	2	1	3	1	1	0	1	0	2	3	0	0	1	2	1		3	4	3	4	4	4	4	4	4	3		2	2	1	1	2	1	2	2	2	1	1	1	1	1	2	2	2	1	1	2	1	2
509	1	2	3	1	1	1	2	0	3	3	0	0	0	5	2		1	3	3	3	3	3	2	2	2	2		1	2	0	1	1	1	1	2	2	1	1	1	2	1	1	1	1	1	1	2	1	1
510	1	1	2	3	1	1	1	0	3	2	0	0	1	3	2		1	1	1	1	1	1	1	1	1	1		0	4	0	0	0	0	0	0	0	0	0	0	0	0	0	0	0	0	0	0	0	0
511	2	2	4	1	1	0	2	1	3	3	0	0	0	3	2		2	2	5	3	2	3	3	4	3	4		2	2	1	1	1	2	1	2	2	2	1	2	1	1	1	1	2	1	1	1	1	1
512	1	2	2	2	1	0	2	1	4	3	0	0	1	4	2		2	2	2	2	2	2	2	2	2	2		1	1	1	1	1	1	1	1	1	1	1	1	1	1	1	1	1	1	1	1	1	1
513	2	2	4	1	1	0	2	0	3	3	0	0	0	4	2		4	3	3	2	2	3	2	2	4	2		1	3	1	1	1	1	0	1	1	0	0	1	0	1	2	1	1	1	1	1	1	1
514	2	1	1	1	1	0	2	0	3	3	0	0	1	5	3		5	5	5	5	5	5	5	4	5	4		3	2	3	3	3	2	1	1	3	3	3	3	2	3	3	2	3	3	1	3	3	3
515	1	2	1	1	1	1	2	0	4	4	0	0	1	3	2		1	1	1	1	1	1	1	2	2	4		2	2	1	2	2	1	1	2	1	1	0	1	0	2	2	3	1	2	2	1	1	1
516	2	2	2	1	1	0	2	1	4	3	0	0	0	2	3		1	1	1	2	2	4	4	4	4	4		0	0	0	0	0	0	0	0	0	0	0	0	0	0	0	0	0	0	0	0	0	0
517	2	2	4	1	1	0	2	1	4	4	0	0	1	2	2		1	2	2	5	2	3	2	2	2	1		2	4	2	1	1	2	0	2	2	0	0	0	0	0	0	0	0	3	3	2	1	2
518	1	2	2	1	1	0	2	0	3	3	0	0	1	5	2		1	1	1	1	1	2	2	2	2	2		1	3	1	1	1	1	1	1	1	1	1	1	1	1	1	1	1	2	1	1	1	1
520	2	2	4	1	1	0	2	0	3	3	0	0	1	4	2		4	3	3	2	2	4	2	3	4	3		2	3	2	2	1	2	1	1	1	2	1	1	1	1	1	1	2	1	2	2	2	2
521	2	2	2	1	1	1	2	1	4	4	0	0	1	6	1		3	2	4	3	1	4	4	2	4	1		1	2	0	0	0	0	0	0	1	0	0	0	0	0	0	0	0	0	0	0	1	1
522	1	1	2	1	1	1	1	0	3	3	0	0	0	3	3		1	1	1	1	1	1	1	1	1	1		0	0	0	0	0	0	0	0	0	0	0	0	0	0	0	0	0	0	0	0	0	0
523	1	1	2	3	1	1	1	1	4	4	0	0	1	3	2		2	2	2	2	2	2	2	2	2	2		1	3	0	0	0	0	0	1	0	0	0	0	0	0	0	0	0	0	0	0	0	0
524	2	2	2	1	1	0	2	0	4	3	0	0	0	3	1		5	4	4	4	4	4	4	4	4	4		2	3	2	1	1	3	3	1	1	1	1	1	1	3	2	2	2	2	1	2	2	2
525	2	2	4	1	1	0	2	0	3	3	0	0	1	3	3		4	3	4	4	2	4	4	2	4	2		2	2	1	1	1	2	1	1	1	1	0	0	0	0	0	0	1	0	1	2	1	2
526	2	2	2	1	1	0	2	0	4	4	0	0	1	2	1		2	2	2	5	4	5	2	4	4	2		1	2	2	1	1	2	0	1	1	1	0	1	0	0	0	0	0	0	0	1	1	2
527	2	2	2	1	1	0	2	0	4	4	0	0	0	6	1		1	1	1	4	3	5	3	3	5	2		0	2	1	0	1	1	1	0	2	0	0	0	0	0	0	0	0	0	0	0	0	0
528	2	2	4	1	1	0	2	1	3	3	0	0	1	3	2		2	3	4	4	3	4	4	4	4	3		2	3	1	1	1	1	1	1	2	1	1	1	1	1	1	1	1	1	1	1	2	2
529	1	2	2	1	1	0	2	0	4	4	0	0	1	6	1		6	6	6	6	6	6	6	6	6	6		4	4	4	4	4	4	4	4	4	4	4	4	4	4	4	4	4	4	4	4	4	4
530	2	2	4	1	1	0	2	1	3	3	0	0	1	6	2		4	4	5	2	2	4	4	3	4	2		2	4	2	2	2	2	2	2	2	1	0	0	0	2	1	2	3	1	2	2	2	2
531	2	2	2	1	1	0	2	0	3	3	0	0	1	3	2		2	2	2	2	2	4	2	2	2	2		2	3	2	0	0	0	0	0	0	0	0	0	0	0	0	0	0	0	0	0	0	0
532	1	2	2	2	1	0	2	0	4	4	0	0	0	4	2		2	2	2	2	2	2	2	2	2	2		1	2	2	1	1	2	2	1	2	1	1	1	1	1	1	1	1	1	1	1	1	1
533	2	2	2	1	0	0	2	0	4	3	0	0	1	6	3		4	3	4	4	4	4	4	5	4	4		2	2	3	1	1	2	2	2	2	2	1	1	1	1	1	1	1	1	1	1	1	1
534	1	2	2	1	1	0	2	0	3	3	0	0	1	5	1		4	2	2	4	4	4	3	2	4	4		1	2	1	0	0	2	0	0	1	0	0	0	0	0	0	0	0	0	0	0	0	2
535	2	1	4	1	1	0	1	0	3	3	0	0	1	5	2		2	3	2	2	2	3	2	3	4	2		1	1	0	1	1	1	1	1	1	1	0	0	0	0	0	0	0	0	0	0	0	1
536	2	2	4	1	1	1	2	1	1	4	0	0	1	3	3		3	4	3	4	4	4	3	4	3	3		1	3	1	1	1	3	1	1	1	1	1	1	1	1	1	1	1	1	1	1	1	3
537	1	2	2	1	1	0	2	0	3	3	0	0	0	1	2		3	3	3	3	3	4	4	3	4	3		1	1	1	1	1	1	1	1	1	1	1	1	1	1	0	0	0	2	0	2	0	0
538	1	1	2	3	1	1	1	0	3	3	0	0	0	4	2		3	4	4	3	3	4	4	4	3	3		1	2	1	1	1	2	1	2	2	1	1	0	0	0	1	1	1	1	1	1	0	1
539	2	2	3	1	1	1	2	1	4	4	0	0	1	6	3		4	3	3	4	3	4	3	3	4	3		1	3	1	1	1	1	1	1	1	1	1	0	0	1	1	1	1	1	1	1	1	2
540	1	1	3	2	1	0	1	0	4	3	0	0	1	6	1		4	5	4	6	6	6	6	5	6	5		3	1	4	1	1	2	0	2	1	1	0	0	0	0	1	0	2	2	2	1	1	2
541	1	1	1	1	1	1	1	1	1	2	1	0	0	1	2		4	4	4	3	3	3	3	3	3	3		1	1	1	1	1	1	1	1	1	1	1	1	1	1	1	1	1	1	1	1	1	1
542	1	2	2	1	1	1	2	0	3	3	0	0	1	5	3		4	4	4	4	4	5	3	5	5	2		2	2	1	1	1	2	1	2	2	1	1	1	1	1	1	1	1	1	1	1	1	1
543	1	2	2	1	1	0	2	0	3	3	0	0	1	2	2		4	4	4	4	4	4	4	4	4	3		3	3	3	1	1	2	1	3	3	1	1	1	0	1	1	2	2	1	1	2	2	2
544	1	1	2	2	1	0	1	0	4	3	0	0	1	6	2		3	3	2	4	3	3	3	4	4	3		1	3	2	2	2	1	1	1	1	1	1	2	2	1	2	1	2	1	1	2	1	1
545	1	2	3	1	1	0	2	0	3	3	0	0	1	6	2		3	2	5	2	2	2	5	4	5	3		3	3	1	1	2	2	1	1	3	1	1	1	2	2	1	1	1	1	0	3	2	2
546	1	2	2	1	1	0	2	0	4	3	0	0	0	2	2		2	2	2	2	2	2	2	2	2	2		1	2	0	1	1	1	2	0	1	0	0	0	0	0	0	0	1	0	4	0	0	0
547	2	2	2	3	1	0	2	0	3	3	0	0	1	1	2		3	3	2	1	2	2	2	3	3	1		2	2	2	2	2	2	1	2	4	2	1	1	1	2	2	2	2	1	2	2	2	2
548	1	2	3	1	1	0	2	1	3	3	0	0	0	5	2		3	3	3	3	3	3	3	3	3	3		1	1	1	1	1	1	1	1	1	1	0	0	0	0	0	0	0	0	0	0	0	0
549	2	1	4	3	1	0	1	0	3	3	1	1	1	4	2		3	5	4	4	4	4	4	4	4	4		2	2	2	1	2	2	1	1	2	1	2	2	2	2	2	2	2	2	2	2	2	2
550	2	2	2	1	1	0	2	0	4	4	0	0	0	6	2		2	2	3	2	2	3	2	2	2	2		1	4	1	0	0	1	1	1	1	1	1	1	1	1	2	2	0	0	0	0	0	1
551	1	2	2	1	1	0	2	0	4	3	0	0	1	5	2		2	2	4	4	3	3	2	3	3	3		1	4	0	0	1	1	0	1	1	1	1	1	0	0	1	0	0	0	0	0	0	0
552	2	2	2	1	1	0	2	0	4	4	0	0	1	4	2		3	2	5	1	2	4	4	2	4	4		2	3	1	1	2	1	1	2	2	2	1	1	1	2	1	1	1	1	1	1	2	2
553	1	2	2	1	1	0	2	0	4	4	0	0	1	3	1		2	2	3	4	4	3	2	4	3	2		1	3	1	1	1	2	1	1	2	1	1	1	1	1	1	1	1	1	1	1	1	1
555	1	2	3	1	1	0	2	0	4	3	0	0	0	3	2		4	3	3	2	1	2	3	3	4	3		2	3	2	1	1	2	2	2	2	1	1	2	1	1	1	2	2	2	2	3	2	2
556	1	1	2	1	1	0	1	0	4	4	0	0	0	4	2		2	2	2	2	2	2	2	3	3	2		1	3	1	1	1	1	1	1	1	1	1	1	1	1	1	1	1	1	1	1	1	1
557	1	2	2	1	1	0	2	1	3	3	0	0	0	6	2		1	4	2	2	2	2	2	2	4	3		1	3	3	1	1	2	1	1	1	1	1	1	1	1	1	1	1	1	1	1	1	1
558	1	1	1	1	1	1	1	0	3	3	0	0	1	4	1		3	4	4	3	3	3	4	4	4	3		2	2	2	2	2	3	1	2	3	0	1	1	1	1	1	1	1	2	1	2	2	3
559	1	2	2	1	1	0	2	0	3	3	0	0	1	6	2		1	1	1	4	1	1	1	1	6	5		1	2	0	0	0	2	0	0	0	0	0	0	0	1	0	2	0	0	0	0	0	0
560	1	2	3	1	1	0	2	0	4	4	0	0	1	6	3		4	4	4	5	5	5	3	2	3	2		1	3	2	1	1	1	1	1	1	1	1	1	1	0	0	0	0	0	0	0	0	2
561	1	1	3	2	1	0	1	0	4	4	0	0	1	6	1		3	4	3	5	5	5	3	3	4	3		2	2	2	1	2	2	1	2	1	1	2	1	1	1	1	2	2	3	3	3	2	3
562	1	1	2	3	1	0	1	0	3	3	0	0	1	4	3		4	3	3	2	2	3	3	3	4	2		1	3	0	0	1	1	0	2	2	0	0	0	0	1	2	1	0	0	0	1	1	2
563	1	1	3	3	1	0	1	0	3	4	0	0	1	6	1		4	5	4	5	4	4	5	4	5	5		2	3	2	1	1	2	1	1	2	2	1	0	0	1	2	1	1	1	1	2	2	2
564	2	2	3	1	1	0	2	0	3	3	0	1	0	4	1		5	4	2	2	2	3	2	4	5	3		3	2	1	1	1	2	1	2	3	1	1	0	1	2	2	1	1	2	1	3	3	2
565	1	2	3	1	1	0	2	0	4	4	0	0	1	5	1		3	2	5	5	4	5	5	4	4	3		2	2	2	2	1	2	2	1	1	1	1	1	0	0	0	0	0	1	0	1	0	0
566	1	1	1	1	1	0	2	0	4	4	0	0	0	3	2		6	6	6	3	3	4	3	4	3	2		2	2	1	1	1	2	2	1	1	1	0	0	0	1	0	1	1	2	0	1	2	2
567	1	1	1	3	1	0	1	0	4	3	0	0	0	2	3		2	4	5	5	3	5	3	3	4	3		2	2	1	0	0	1	0	0	1	0	0	0	0	0	0	0	0	0	0	0	0	0
568	1	2	3	2	1	0	2	1	4	4	0	0	1	5	2		5	5	5	5	5	5	5	5	5	5		3	3	3	3	3	3	3	3	3	3	0	0	0	0	0	0	0	0	0	0	0	0
569	1	2	2	1	1	0	2	0	3	3	0	0	1	6	1		4	4	4	5	3	3	3	4	4	4		2	1	0	2	2	3	2	0	2	2	0	1	0	2	2	3	4	1	0	0	0	2
570	1	2	2	1	1	0	2	0	3	3	0	0	1	5	2		3	3	3	3	4	4	3	3	4	3		2	3	1	1	1	1	1	1	1	1	1	1	1	1	1	1	1	2	1	1	1	1
571	1	2	2	1	1	0	2	1	3	3	0	0	1	3	1		3	4	4	4	4	4	4	3	4	3		2	2	2	2	2	2	2	2	2	2	2	2	2	2	2	2	2	2	2	2	2	2
572	1	2	3	2	1	0	2	0	4	3	0	0	1	6	1		5	3	5	5	2	4	5	2	4	5		2	3	1	1	1	2	1	2	3	2	0	0	0	0	0	0	0	0	0	0	0	0
573	1	2	2	2	1	0	2	0	2	3	0	0	1	3	1		5	5	5	5	5	5	5	5	5	5		3	3	3	3	3	2	2	3	3	2	1	1	1	1	1	1	1	1	1	1	1	1
574	1	2	3	1	1	0	2	0	3	4	0	0	1	3	2		3	3	3	3	3	3	3	3	3	3		2	2	2	2	2	2	2	2	2	2	2	2	2	2	2	2	2	2	2	2	2	2
575	1	2	2	1	1	0	2	0	3	2	0	0	1	6	3		4	4	5	4	3	3	5	4	4	3		2	2	3	2	2	2	3	2	3	3	3	2	1	3	1	2	3	1	2	3	2	2
576	2	2	2	1	1	0	2	0	2	4	0	0	1	5	2		3	3	3	3	3	3	3	3	3	3		1	1	1	1	1	1	1	1	1	1	1	1	1	1	1	1	1	1	1	1	1	1
577	1	1	3	3	1	0	1	0	3	3	0	0	1	6	3		3	3	4	4	4	5	4	3	3	3		1	3	2	2	2	1	1	2	2	1	1	1	1	1	2	2	2	1	0	2	0	1
578	1	1	3	2	1	1	1	1	3	4	0	0	1	1	2		2	2	1	1	2	2	1	4	3	2		1	2	1	1	1	1	1	1	1	1	1	1	1	1	1	1	1	1	1	1	1	1
579	1	2	2	1	1	0	2	0	4	3	0	0	1	3	2		2	2	2	3	2	2	2	2	2	2		1	2	2	1	1	2	2	1	2	1	1	1	1	1	1	1	1	1	1	1	1	1
580	1	2	3	1	1	0	2	0	3	3	0	0	1	5	1		5	3	6	3	3	5	3	4	4	4		2	2	2	2	1	2	1	1	2	1	1	1	1	1	1	1	1	1	1	2	1	2
581	1	2	2	1	0	0	1	1	4	3	1	0	1	3	3		3	3	4	4	3	3	3	3	3	3		2	2	2	2	2	1	1	1	2	1	2	2	2	4	4	3	3	1	3	1	1	2
582	2	2	3	1	1	0	2	0	5	5	0	0	0	3	2		1	2	3	5	1	3	2	2	4	2		0	4	1	0	0	1	3	0	2	1	1	1	0	0	0	0	0	0	0	1	1	1
583	2	2	2	1	0	1	2	0	3	3	0	0	1	6	1		4	4	4	4	4	3	3	4	4	3		2	2	2	2	2	2	2	2	2	2	2	2	2	2	2	2	2	2	2	2	2	2
584	1	2	1	1	1	0	2	0	4	4	0	0	1	5	3		4	2	2	2	2	4	1	5	5	5		2	3	2	3	1	2	1	1	2	1	1	1	1	1	1	0	2	1	3	2	2	1
585	1	1	3	1	1	0	1	0	3	4	0	0	1	3	2		2	2	4	4	3	3	4	2	4	2		2	2	2	1	2	1	0	2	2	1	1	2	1	1	2	2	2	1	0	2	2	2
586	1	1	3	2	1	0	1	0	4	4	0	0	1	6	1		1	1	4	6	2	2	3	2	2	1		1	2	0	0	1	1	0	2	2	2	1	0	0	0	0	2	0	2	0	1	1	2
587	1	2	3	2	1	1	2	0	4	4	0	0	1	3	2		2	1	3	2	1	2	2	2	2	2		1	3	1	0	1	1	1	1	1	1	1	1	1	1	1	1	0	1	2	1	1	2
589	1	2	3	2	0	0	2	0	4	4	0	0	1	6	3		4	4	4	4	4	4	4	4	4	4		2	2	2	2	2	2	2	2	2	2	2	2	2	2	2	2	2	2	2	2	2	2
590	2	2	3	1	1	0	2	0	3	2	0	0	1	3	3		5	3	1	4	3	3	4	3	5	4		2	3	1	1	2	1	1	1	1	0	1	1	1	1	2	2	1	1	3	3	2	2
591	2	2	3	1	1	0	2	0	3	3	0	0	0	2	2		3	3	3	3	3	3	3	3	3	3		1	3	1	1	1	1	1	2	2	1	1	1	1	1	1	1	1	1	1	1	1	1
592	1	2	3	1	1	0	2	0	4	4	0	0	1	3	1		4	5	5	5	5	5	5	5	5	5		3	3	3	3	3	3	3	3	3	3	3	3	3	3	3	2	2	2	2	2	2	2
593	1	1	1	2	1	0	1	0	3	3	0	0	0	2	2		2	2	2	4	4	2	2	2	2	2		1	4	2	1	2	1	1	1	1	1	2	1	1	1	1	1	1	1	1	1	1	1
594	1	2	2	1	1	0	2	1	4	3	0	0	1	2	2		5	2	2	2	2	5	2	2	2	2		1	1	1	1	1	1	1	1	1	1	1	1	1	1	1	1	1	1	1	1	1	1
595	1	1	3	1	1	0	1	0	4	5	0	0	0	5	2		3	4	4	5	4	2	2	2	4	2		2	2	1	0	1	1	1	1	1	0	0	0	0	0	0	0	0	0	0	0	0	1
596	1	1	2	2	1	0	1	0	3	3	0	0	1	3	2		4	2	2	2	2	2	2	2	2	2		1	3	1	1	2	2	1	1	2	1	1	1	1	1	1	1	1	2	1	2	2	2
597	1	1	1	1	1	0	2	0	4	3	0	0	1	4	2		2	2	5	2	2	2	2	2	2	2		2	2	1	1	1	1	1	1	1	1	1	1	1	1	1	1	1	1	1	1	1	1
598	1	1	3	2	1	0	1	0	4	4	0	0	1	4	3		4	4	4	4	4	4	4	4	4	4		1	1	1	1	1	1	1	1	1	1	0	0	0	0	0	0	0	0	0	0	0	0
599	1	2	3	1	1	0	2	0	3	3	0	0	1	2	2		5	2	4	3	3	3	3	3	3	3		1	1	1	1	1	1	1	1	1	1	1	1	1	1	1	1	1	1	1	1	1	1
600	1	2	3	1	1	1	2	0	3	3	0	0	1	6	2		2	2	2	2	2	2	2	2	2	2		1	1	1	1	1	1	1	1	1	1	1	1	1	1	1	1	1	1	1	1	1	1
601	1	2	3	1	0	0	2	0	4	4	0	0	0	5	3		4	4	4	4	4	4	4	3	4	4		2	3	1	1	1	2	1	2	2	1	1	1	1	1	1	1	2	1	1	2	2	2
602	2	2	2	1	1	1	2	0	4	3	0	1	1	6	1		4	4	4	4	4	4	4	4	4	4		2	2	2	2	2	1	1	1	1	1	1	1	1	1	1	1	1	1	1	1	1	1
603	2	2	3	3	1	1	2	0	3	3	0	0	0	3	2		3	3	4	3	3	2	2	2	2	2		1	1	1	1	1	1	1	1	1	1	0	0	0	0	0	0	0	0	0	0	0	0
604	1	1	2	3	1	1	1	0	3	3	0	1	1	5	2		4	3	4	3	3	4	4	3	3	5		2	1	3	1	1	2	2	3	2	2	1	2	1	1	1	1	1	1	1	1	1	2
605	1	2	3	2	1	0	2	0	5	3	0	0	1	3	2		2	4	4	2	2	2	2	2	3	2		2	3	2	1	1	3	1	1	2	1	1	0	0	1	1	1	1	1	1	1	1	1
606	2	2	3	1	1	1	2	1	2	3	0	0	1	3	3		4	4	4	4	4	4	4	4	4	4		2	2	2	2	2	2	2	2	2	2	2	2	2	2	2	2	2	2	2	2	1	1
607	1	1	1	3	1	0	1	0	3	3	0	0	1	6	1		3	3	3	5	4	4	2	2	2	3		2	1	1	1	2	2	1	1	1	2	1	2	2	2	2	2	2	2	1	2	2	2
608	2	2	3	2	1	0	2	0	3	4	0	0	1	3	3		3	4	4	3	3	4	3	3	3	3		1	2	1	0	0	1	0	0	0	0	0	0	0	0	0	0	0	0	0	0	0	1
609	1	2	3	1	1	1	2	1	3	4	0	0	1	4	3		4	3	3	4	4	4	3	4	4	2		2	3	1	1	1	2	1	1	1	2	1	1	1	1	1	1	1	2	1	2	2	2
610	1	2	2	2	1	1	2	0	4	4	0	0	1	4	3		4	3	3	4	4	4	3	3	4	4		2	3	2	1	1	2	1	1	1	1	2	2	1	1	1	1	1	2	1	1	1	1
611	1	2	1	1	1	0	2	0	3	3	0	0	0	6	3		4	4	4	3	1	4	3	4	4	3		2	2	2	1	1	2	2	1	1	1	0	0	0	0	0	0	0	0	0	0	0	0
612	2	2	3	1	1	1	2	0	3	4	0	0	0	3	1		2	3	2	2	2	2	2	3	2	3		1	1	1	2	1	1	1	1	2	1	1	1	1	1	1	1	1	1	1	1	2	1
613	1	2	3	1	1	1	2	0	4	4	0	0	0	4	3		3	2	2	2	2	2	2	4	4	2		1	3	1	0	1	2	1	0	2	1	1	1	1	1	1	1	1	1	1	1	1	1
614	2	2	4	2	1	0	2	0	4	3	0	0	1	6	3		4	5	2	4	4	2	2	4	4	4		1	4	1	0	1	0	0	0	0	0	1	1	1	0	0	0	0	0	0	1	1	1
615	2	2	3	2	1	0	2	0	4	4	0	0	0	5	3		2	3	4	3	3	3	3	3	3	3		1	1	1	1	1	2	1	1	1	1	1	1	1	1	1	0	1	0	0	1	1	1
616	1	2	3	1	1	0	2	0	4	4	0	0	1	5	3		4	2	3	3	2	3	3	3	5	3		2	4	2	3	1	2	1	1	2	0	1	1	0	0	1	1	1	1	0	1	1	2
617	2	1	3	3	1	1	1	0	3	4	0	0	1	6	2		3	4	3	3	3	3	2	4	4	3		2	3	1	3	1	1	0	2	1	1	0	0	0	0	0	0	0	0	0	0	0	0
618	1	1	2	3	1	1	1	0	4	3	0	0	1	5	3		4	2	2	4	2	3	3	4	4	4		1	4	1	2	1	1	0	0	3	0	0	0	0	0	0	0	0	0	0	0	0	0
619	1	2	2	1	1	0	2	0	4	4	0	0	1	6	1		4	4	4	4	4	4	4	4	4	4		2	3	0	1	1	2	1	2	2	1	1	0	0	0	0	0	0	2	0	2	1	2
620	1	1	2	3	1	0	1	1	4	4	0	0	1	6	3		3	4	4	5	5	5	3	1	3	1		1	4	1	1	1	1	1	1	2	1	1	1	1	1	1	1	1	2	2	1	2	3
621	1	2	2	1	1	1	2	0	3	3	0	0	0	6	1		5	4	3	5	4	4	5	6	6	5		3	2	2	1	1	1	1	1	2	1	1	1	2	2	2	1	3	4	4	3	3	3
622	1	2	2	3	1	1	2	0	4	4	0	0	1	4	1		3	2	2	2	2	4	3	4	4	4		2	2	1	1	1	1	1	2	1	1	1	1	1	1	1	1	1	1	1	1	1	1
623	1	1	2	1	1	1	1	0	4	4	0	0	1	6	2		4	3	5	3	3	4	4	4	4	3		3	1	2	1	1	2	1	2	2	2	2	2	2	1	1	3	3	2	1	3	2	2
624	1	2	2	2	1	0	2	0	4	3	0	0	1	6	1		2	2	5	5	2	5	5	5	5	5		1	2	1	1	1	2	1	1	2	1	1	1	1	1	1	2	1	3	1	1	2	2
625	1	1	1	1	1	1	1	1	4	4	0	0	0	1	2		4	4	4	4	4	4	4	4	4	4		2	2	2	2	2	2	2	2	2	2	2	2	2	2	2	2	2	2	2	2	2	2
627	1	1	1	2	1	0	2	0	4	4	0	0	0	6	3		1	1	2	1	1	1	1	2	1	2		1	4	0	0	0	0	0	0	0	0	0	0	0	0	0	0	0	0	0	0	0	0
629	1	2	3	1	1	0	2	0	2	3	0	0	1	3	3		5	5	5	5	5	5	5	5	5	5		3	3	3	4	4	2	3	2	3	2	2	3	2	3	2	2	2	3	2	2	2	3
630	1	2	1	3	1	0	1	0	4	3	0	0	0	4	2		3	1	5	3	4	5	1	3	4	2		1	1	4	0	0	2	3	0	3	0	0	1	1	0	1	0	4	4	0	2	2	2
631	1	2	3	1	1	0	2	0	4	4	0	0	1	5	2		2	2	4	5	3	4	3	4	4	2		2	3	1	0	0	1	0	2	2	0	0	0	0	0	0	0	0	0	0	1	1	1
632	1	1	3	3	1	0	1	0	3	3	0	0	1	4	3		3	3	3	3	3	4	3	3	3	3		2	2	1	1	1	2	1	1	1	1	1	1	1	1	1	1	1	1	1	1	1	1
634	1	2	2	1	1	0	2	0	4	3	0	0	1	3	2		4	4	5	4	4	3	3	4	4	3		1	3	2	1	2	3	3	3	3	3	2	1	1	1	3	3	2	1	1	3	3	3
635	1	1	1	2	1	0	2	0	3	3	0	0	1	4	1		3	4	4	2	2	2	2	4	4	3		1	3	1	0	1	1	1	2	2	1	1	1	1	1	1	1	1	1	1	1	1	1
636	2	2	4	3	1	0	2	0	3	3	0	1	1	6	1		4	4	5	5	5	5	5	4	5	4		4	1	2	2	2	3	2	2	2	1	1	1	1	2	1	1	1	2	1	2	1	2
637	1	1	1	1	1	1	2	0	4	4	0	0	0	2	2		2	3	4	1	2	2	2	2	3	1		0	4	1	1	0	1	0	0	0	0	0	1	0	0	0	0	0	1	0	0	1	1
638	1	1	2	1	1	0	1	0	3	3	0	0	1	3	2		3	3	3	3	3	4	4	3	4	4		2	2	2	2	2	2	1	2	1	2	1	1	1	1	1	2	1	2	1	2	2	2
639	1	2	3	3	1	0	2	1	4	4	0	0	1	6	2		3	2	2	3	1	3	2	4	3	1		1	4	1	1	1	1	1	1	2	1	1	1	1	1	1	1	1	1	1	1	1	1
640	2	2	4	1	1	0	2	0	3	4	0	0	1	5	2		1	1	1	1	1	2	2	2	2	2		1	4	1	0	1	1	1	1	2	1	1	1	1	1	1	1	1	1	1	1	1	1
641	2	2	4	2	1	1	2	0	3	4	0	0	0	6	2		3	3	3	2	2	3	2	2	2	1		2	4	0	0	0	2	1	1	2	1	1	1	1	1	1	1	1	1	1	1	1	1
642	2	2	4	1	1	0	2	1	3	3	0	0	1	6	2		1	4	1	6	4	3	3	2	2	2		0	3	2	1	2	2	2	1	1	1	1	1	1	1	1	2	1	2	2	2	2	2
643	2	1	4	1	1	1	1	0	3	3	0	1	1	6	3		5	5	4	4	4	5	4	4	4	3		1	2	1	1	1	1	1	1	1	1	2	1	1	1	1	1	1	1	1	1	1	2
644	2	1	4	3	1	0	1	0	4	4	0	0	0	3	2		3	3	3	4	1	1	1	1	3	3		0	4	0	0	0	2	0	0	0	0	0	0	0	1	1	0	0	0	1	1	1	1
645	1	1	1	1	1	1	2	1	3	5	0	0	1	5	2		3	4	4	3	3	4	4	4	4	3		1	2	4	1	2	4	2	4	4	2	1	2	2	1	4	2	2	2	2	3	2	3
646	2	2	4	3	1	0	2	0	4	4	0	1	1	6	1		5	2	2	4	4	4	2	2	4	4		2	3	1	1	1	3	1	1	2	1	1	1	1	1	1	2	2	2	2	2	1	1
647	2	1	4	3	1	0	1	0	4	4	0	0	1	5	2		3	2	1	3	2	2	2	2	2	2		0	4	0	0	0	0	0	0	0	0	0	0	0	0	0	0	0	0	0	0	0	0
648	2	2	4	1	1	1	2	0	4	4	0	0	0	5	2		2	2	2	2	2	2	2	2	2	2		1	2	1	1	1	1	1	1	1	1	0	0	0	0	0	0	0	0	0	0	0	0
649	2	2	4	1	1	0	2	0	4	4	0	0	1	3	2		2	3	3	3	2	3	3	4	4	2		2	2	1	0	0	2	0	1	1	1	0	0	0	1	1	1	1	1	0	0	1	1
650	2	2	4	2	1	0	2	0	3	4	0	0	1	6	1		3	3	3	4	3	3	3	4	4	3		2	3	2	1	1	1	1	1	1	1	0	0	0	0	0	0	0	1	0	0	0	0
651	2	1	4	1	1	1	1	0	2	2	0	0	1	6	2		2	4	4	2	2	2	2	2	2	2		1	3	1	1	1	1	1	1	1	1	1	1	1	1	1	1	1	1	1	1	1	2
652	2	2	4	1	1	0	2	0	3	4	0	0	1	6	2		2	2	3	4	2	3	4	5	5	3		2	3	1	1	1	2	1	1	2	1	1	1	2	1	2	1	2	1	3	1	1	2
653	1	2	4	2	1	0	2	0	3	4	0	0	1	3	2		4	2	3	4	4	4	2	4	5	1		1	3	1	1	1	2	1	1	2	0	0	0	0	0	0	0	0	0	0	1	1	1
654	2	2	4	3	1	0	2	0	2	3	0	0	1	6	2		4	3	4	4	3	3	3	3	3	4		1	3	1	1	2	2	1	1	3	1	0	0	0	0	0	2	0	0	0	0	1	2
655	2	2	4	1	1	1	2	0	4	4	0	0	0	5	2		2	2	2	3	2	2	2	2	3	2		1	2	1	1	1	1	1	0	1	1	0	0	0	0	1	1	0	1	0	0	1	1
656	1	2	2	2	1	0	2	0	3	3	0	0	1	2	2		5	5	5	5	5	5	5	5	5	5		3	3	3	3	3	2	3	3	2	3	3	3	3	3	3	3	3	3	3	3	2	2
657	2	2	4	1	1	0	2	0	3	3	0	0	1	4	2		3	3	3	2	2	3	2	2	2	2		1	2	1	1	1	1	1	1	1	1	1	1	1	1	1	1	1	1	1	1	1	1
658	2	2	3	1	1	1	2	1	4	4	0	0	1	3	2		1	1	5	2	1	1	1	5	1	1		0	2	0	1	1	1	0	1	1	1	1	1	1	0	0	1	0	0	0	1	1	0
659	2	2	4	1	1	0	2	0	3	3	0	0	1	4	2		3	3	3	2	2	3	2	3	3	3		2	2	1	1	1	2	1	1	2	1	1	1	1	2	2	2	1	2	1	2	2	2
660	2	2	4	2	1	1	2	1	3	1	0	0	1	5	1		4	1	2	5	5	5	5	4	6	4		2	4	1	1	1	2	0	1	2	0	0	0	1	2	3	2	0	2	1	2	1	1
661	1	1	4	3	1	1	1	0	3	4	0	0	0	5	2		3	3	2	2	2	3	1	4	5	3		2	4	2	1	1	2	1	3	3	2	0	1	2	2	2	3	2	2	1	1	1	1
662	2	2	4	2	1	1	2	0	5	5	0	0	1	4	2		2	2	2	2	1	2	1	1	1	1		1	4	0	0	0	1	0	0	1	1	0	1	1	1	1	1	1	0	1	1	1	1
663	2	2	4	1	1	0	2	0	3	2	0	1	0	4	1		2	5	2	6	3	4	3	5	5	6		2	3	1	1	0	3	1	1	2	0	1	0	0	0	2	1	0	3	0	2	1	3
664	2	2	4	1	1	0	2	0	4	4	0	0	1	4	3		2	1	1	2	1	1	1	2	2	1		2	2	2	1	1	2	1	2	2	2	1	0	1	2	4	3	3	4	4	3	2	2
665	2	2	4	3	1	1	2	0	4	4	0	1	1	5	3		5	3	3	5	3	3	5	3	3	2		1	2	1	0	0	2	0	0	0	0	0	0	0	0	0	0	0	3	0	1	0	0
666	2	1	4	2	1	1	1	0	4	4	0	0	1	2	2		3	3	3	5	4	4	4	2	3	3		1	4	1	1	1	1	1	1	1	1	1	1	1	1	1	1	1	1	1	1	1	1
667	2	2	4	1	1	0	2	0	3	4	0	0	1	5	2		4	4	5	4	3	4	3	3	4	2		1	2	1	1	1	2	1	2	2	1	1	2	1	0	1	1	0	0	1	0	1	2
668	2	2	4	2	1	0	2	0	4	3	0	0	1	6	3		5	4	3	3	3	4	3	3	4	4		2	2	1	2	2	2	2	1	1	1	1	2	1	1	1	1	1	2	1	3	2	2
669	2	2	4	1	1	1	2	0	3	4	0	0	1	4	2		2	2	5	3	1	3	5	2	5	3		1	3	1	0	1	1	1	1	1	1	0	0	0	0	0	0	0	0	0	0	0	0
670	2	1	4	2	1	1	1	0	3	4	0	0	1	5	2		4	2	3	3	2	3	4	2	3	3		2	3	1	2	2	1	1	1	1	1	0	0	0	0	0	0	0	1	2	1	1	1
671	1	2	3	1	1	0	2	1	3	3	0	0	1	3	3		5	3	4	2	3	4	3	4	4	2		2	1	2	1	2	2	2	2	2	2	1	2	1	1	1	1	1	1	1	3	2	3
672	1	2	2	1	1	0	2	0	3	3	0	0	1	5	1		3	4	4	3	3	3	3	3	3	3		1	1	1	1	1	1	1	1	1	1	1	1	1	1	1	1	1	1	1	1	1	1
673	2	2	4	1	1	0	2	0	4	5	0	0	0	5	2		1	1	2	3	3	3	3	5	4	3		1	2	1	0	0	1	0	0	0	0	0	0	0	0	0	0	0	1	0	1	2	2
674	1	2	2	1	1	0	2	0	3	3	0	0	1	3	3		3	3	3	5	5	4	3	3	4	3		2	2	1	2	2	2	1	1	1	1	1	1	1	1	1	1	1	1	1	1	2	1
676	1	2	4	2	1	0	2	0	3	4	0	0	1	6	3		3	3	5	4	4	4	3	4	4	5		2	2	2	2	2	2	2	3	2	2	0	0	0	0	1	2	2	2	2	3	3	3
677	2	1	4	3	1	0	1	0	4	4	0	0	0	3	2		4	4	3	4	4	3	4	3	4	3		2	3	1	2	2	2	3	3	2	3	2	3	2	2	1	2	2	2	2	2	1	1
678	1	2	2	3	1	1	2	0	3	4	0	0	1	5	1		4	4	5	4	3	4	5	3	6	3		2	3	1	1	1	1	1	1	3	1	0	0	0	0	0	0	0	2	3	1	0	2
679	1	2	2	2	1	1	2	0	3	3	0	0	1	4	2		5	4	6	5	4	6	5	6	6	3		3	3	3	3	3	3	3	3	3	3	3	3	2	2	3	2	1	1	3	3	3	3
680	1	2	2	1	1	1	2	1	4	4	0	0	0	4	2		2	2	2	2	2	2	2	2	2	2		1	1	1	1	1	1	1	1	1	1	1	1	1	1	1	0	0	0	0	0	0	0
681	1	2	3	1	1	1	2	0	4	4	0	0	0	4	2		5	4	4	2	1	3	4	4	4	4		2	2	2	1	1	1	0	1	1	0	0	0	0	0	0	0	0	0	0	0	0	0
682	1	1	2	2	1	1	1	0	4	4	0	0	1	5	2		2	3	2	5	2	4	4	4	4	4		1	3	1	1	1	1	1	1	1	1	1	1	1	1	2	2	1	1	1	1	1	1
683	2	2	4	1	1	0	2	0	1	3	0	1	1	6	3		2	5	4	6	6	6	6	5	6	6		3	2	2	2	2	3	2	2	2	2	1	1	1	0	0	0	1	2	2	2	1	2
684	2	1	3	2	1	0	1	0	4	4	0	0	1	1	2		3	2	2	3	3	3	5	4	4	2		2	3	1	1	0	1	1	1	1	0	1	1	1	2	1	1	1	1	1	1	1	1
685	1	2	2	3	1	0	2	0	4	3	0	0	1	5	1		5	5	5	5	5	5	5	5	5	5		2	3	1	1	1	2	1	2	2	2	1	1	1	0	0	0	2	1	2	2	2	2
686	1	2	2	1	1	0	2	0	4	4	0	0	1	6	2		3	4	3	4	3	4	3	5	5	3		1	3	0	0	0	0	2	0	2	0	0	0	0	0	1	1	2	2	0	1	1	2
687	1	2	2	2	1	1	2	1	1	4	0	0	1	3	1		3	3	3	3	3	3	3	3	3	3		2	2	2	2	2	2	2	2	2	2	2	2	2	2	2	2	2	1	2	2	2	1
688	2	1	3	2	1	1	1	1	3	3	1	1	0	3	2		2	2	2	2	2	2	2	2	2	2		1	1	1	1	1	1	1	1	1	1	1	1	1	1	1	1	1	1	1	1	1	1
689	1	2	2	3	1	1	1	1	3	3	0	0	1	6	2		2	3	2	4	4	4	4	4	3	1		2	3	0	0	0	1	0	0	2	0	0	0	0	0	0	0	0	0	0	0	0	0
690	1	2	2	2	1	0	2	0	3	4	0	0	1	6	1		3	3	5	6	5	5	5	4	4	3		2	2	2	2	2	2	2	2	2	2	1	0	0	2	2	2	1	1	2	2	2	2
691	1	2	2	1	1	1	2	1	4	4	0	0	0	4	1		3	4	3	4	4	6	3	3	4	3		2	2	2	1	1	2	1	1	1	1	0	0	0	0	0	0	0	0	0	0	0	0
692	1	1	1	1	1	0	2	0	3	3	0	0	0	6	3		3	4	4	3	3	3	3	6	6	5		2	2	1	2	2	2	0	2	1	2	1	1	1	1	1	1	2	2	2	2	2	1
693	1	2	2	1	1	0	2	0	4	4	0	0	0	5	2		2	2	4	2	2	2	2	4	2	4		1	2	1	1	1	1	1	1	1	1	1	1	0	0	0	1	2	0	1	1	1	1
695	1	1	3	3	1	1	1	0	2	2	0	0	1	5	2		3	3	3	3	3	3	3	3	3	3		1	1	1	1	1	1	1	1	1	1	1	1	1	1	1	1	1	1	1	1	1	1
696	1	1	2	1	1	1	1	1	1	1	1	1	1	6	1		6	6	6	6	6	6	6	6	6	6		4	4	4	4	4	4	4	4	4	4	4	4	4	4	4	4	4	4	4	4	4	4
697	1	2	2	1	1	1	2	0	3	3	0	0	0	3	3		4	3	4	3	3	4	3	4	3	4		2	2	2	3	1	2	1	2	1	2	1	2	1	1	2	2	1	2	1	2	1	2
698	1	2	2	1	1	0	2	0	3	4	0	0	1	6	1		4	4	3	5	4	4	4	4	4	4		2	2	2	3	1	2	2	1	1	3	2	2	2	2	2	2	2	2	2	2	2	2
699	1	2	2	1	1	0	2	0	4	5	0	0	1	5	2		2	1	1	1	1	2	2	2	1	1		1	4	0	0	0	0	0	0	0	0	0	0	0	0	1	0	0	0	1	0	1	0
700	1	2	2	1	0	0	2	0	4	4	0	0	1	6	1		4	3	3	3	4	4	4	4	4	3		2	3	1	1	1	1	1	1	1	0	0	2	1	0	0	1	0	0	0	2	2	2
701	1	2	2	1	1	0	2	0	3	4	0	0	0	4	2		2	2	4	3	3	4	3	3	4	3		2	2	2	2	2	2	2	2	3	3	2	2	1	1	2	2	1	2	2	2	2	2
702	1	2	2	2	1	0	2	0	3	3	0	0	0	5	1		2	4	4	3	3	3	3	4	4	3		2	2	2	2	2	2	1	2	2	1	2	1	1	1	1	1	1	2	2	1	1	2
703	1	2	2	1	1	0	2	0	3	3	0	0	1	5	2		1	1	2	2	2	1	1	4	1	1		1	4	0	0	0	1	1	2	1	2	0	0	0	0	0	0	0	0	0	0	0	0
704	1	2	2	1	1	1	2	1	3	3	0	0	1	3	3		4	4	4	4	4	4	4	4	4	4		2	2	2	1	1	1	1	1	1	1	1	1	1	1	1	0	0	0	0	0	0	0
706	1	2	2	1	1	0	2	0	3	3	0	0	1	4	1		3	3	3	3	3	3	3	3	3	3		2	2	2	1	1	0	0	0	0	0	0	0	0	0	0	0	0	0	0	0	1	1
707	1	2	2	1	1	1	2	0	4	4	0	0	0	6	2		3	3	3	3	3	3	3	4	4	3		1	3	1	1	1	1	0	1	1	1	0	0	0	1	1	0	1	1	0	1	0	1
708	1	2	2	1	1	0	2	0	3	3	0	0	1	6	3		5	5	5	2	2	2	2	2	2	2		2	2	2	1	2	2	1	2	2	1	1	1	1	1	1	1	1	1	1	1	1	1
709	1	2	2	1	1	0	2	1	4	4	0	0	0	4	2		4	3	3	2	2	2	2	2	2	2		2	3	1	2	1	2	1	2	2	1	1	1	1	1	1	1	1	1	1	1	1	1
710	1	2	2	1	1	0	2	0	3	3	0	0	1	6	3		3	3	2	2	3	3	4	3	4	2		3	1	0	1	1	1	0	0	4	4	2	2	2	0	1	3	1	4	0	4	4	3
711	2	1	1	2	1	0	1	0	3	2	0	0	1	6	1		4	5	4	4	4	3	4	3	5	3		3	4	2	0	2	2	3	2	2	2	2	1	2	2	1	1	3	2	1	4	4	4
712	1	1	2	2	1	0	1	1	3	3	0	0	1	6	1		4	4	3	2	2	4	3	3	4	2		1	1	2	0	1	1	0	0	0	1	1	1	1	0	1	1	0	1	1	1	1	1
713	1	2	2	3	1	0	2	0	3	3	0	0	0	3	1		4	4	4	4	4	4	4	4	4	4		2	2	2	2	2	2	2	2	2	2	2	2	2	2	2	2	2	2	2	2	2	2
714	1	2	2	1	1	1	2	0	3	5	0	0	0	1	2		2	4	2	4	5	2	2	5	3	5		1	3	3	1	4	1	4	1	4	2	1	1	4	1	4	2	4	0	2	1	2	0
715	2	1	2	2	1	0	1	0	4	4	0	0	1	4	2		3	4	2	5	5	5	5	5	4	5		2	2	1	2	2	3	2	3	3	3	1	1	2	1	1	1	2	2	2	2	1	2
716	2	1	2	1	1	0	1	0	4	3	0	0	1	6	1		2	3	2	4	4	4	3	4	4	3		2	2	0	2	1	1	1	1	1	1	1	1	1	1	2	2	2	2	1	2	2	2
717	1	2	1	3	1	1	2	0	4	4	0	0	1	2	2		3	3	3	2	2	2	2	2	2	2		1	3	1	0	0	1	0	1	1	1	0	0	1	0	0	0	0	0	0	0	0	0
718	2	2	2	1	0	0	2	1	3	3	0	0	0	5	3		4	4	3	4	4	5	4	4	4	2		1	2	2	1	1	2	1	1	1	1	1	1	0	1	1	2	0	2	2	2	2	2
719	1	2	2	1	1	0	2	0	4	4	0	0	1	1	2		4	4	4	4	4	4	4	4	4	4		2	2	2	2	2	2	2	2	2	2	2	2	2	2	2	2	2	2	2	2	2	2
720	1	2	2	1	1	0	2	0	3	4	0	0	1	6	2		1	1	3	1	1	3	1	1	2	1		2	4	1	1	1	2	1	0	2	1	0	0	0	0	0	0	0	0	0	0	0	0
721	2	2	2	1	1	0	2	0	3	3	0	0	1	6	1		3	5	5	3	3	5	3	2	3	3		2	2	1	1	1	2	1	1	1	1	1	1	1	1	1	1	1	1	1	1	1	1
722	1	2	2	1	1	1	1	1	4	5	0	0	1	6	3		2	2	3	2	1	3	2	4	4	3		0	0	0	0	0	0	0	0	0	0	0	0	0	0	0	0	0	0	0	0	0	0
723	1	1	3	3	1	1	1	1	4	4	0	0	1	5	2		2	2	2	2	2	3	2	2	2	2		2	1	3	1	1	1	1	1	1	1	0	0	0	0	0	0	0	0	2	0	0	0
724	1	2	2	1	0	0	2	0	2	3	0	0	1	6	1		4	4	3	4	4	4	4	4	4	4		2	2	1	0	0	1	0	0	0	0	0	0	0	0	0	0	0	1	0	2	1	1
725	1	2	2	1	0	0	2	0	3	3	0	0	1	5	3		2	2	2	2	2	2	2	2	2	2		1	3	1	1	1	1	1	1	1	1	1	1	1	1	1	1	1	1	1	1	1	1
726	1	2	2	1	1	0	2	0	4	1	0	0	1	2	2		2	2	1	2	2	2	3	1	2	2		1	3	0	0	0	0	0	0	0	0	0	0	0	0	0	0	0	0	0	0	0	0
727	1	2	2	1	1	0	2	0	3	3	0	0	1	6	1		4	3	3	4	4	5	4	5	5	2		1	2	1	1	2	2	1	1	1	1	0	0	0	0	0	0	0	0	0	0	0	0
728	1	2	3	1	1	1	2	0	5	4	0	0	0	3	2		1	1	1	1	1	2	1	1	1	1		1	4	0	0	0	0	0	0	0	0	0	0	0	0	0	0	0	0	0	0	0	0
729	2	2	2	1	1	0	2	0	4	4	0	0	1	3	2		2	1	2	2	2	2	3	6	5	4		2	2	3	2	3	1	0	1	1	0	1	0	0	0	0	0	0	0	0	0	0	1
730	1	2	2	1	1	1	2	1	4	4	0	0	1	4	3		1	2	4	3	1	3	2	3	3	1		1	3	1	1	1	2	2	1	1	1	0	0	0	0	1	1	1	1	0	0	0	1
731	2	1	2	1	1	0	1	0	3	3	0	0	0	6	1		4	3	4	4	3	3	3	3	4	4		3	3	2	1	3	2	2	2	2	2	2	2	2	1	2	2	1	1	1	2	2	2
732	2	2	3	1	1	0	2	0	4	4	0	0	0	6	3		2	4	1	4	4	4	3	3	3	4		1	2	0	0	0	1	0	0	0	0	0	0	0	0	0	0	0	0	0	0	1	1
733	1	2	2	1	1	0	2	0	4	3	0	0	1	5	2		2	2	3	2	2	3	2	2	2	2		0	0	0	0	0	0	0	0	0	0	0	0	0	0	0	0	0	1	0	2	1	0
734	1	2	2	1	1	0	2	0	4	4	0	0	1	5	1		3	3	3	3	3	4	4	3	3	4		1	1	1	1	1	1	1	1	1	1	1	1	1	1	1	1	1	2	1	1	1	2
735	1	2	3	1	1	0	2	0	3	3	0	0	1	5	1		3	4	4	4	3	4	3	4	3	3		1	2	1	1	1	1	1	1	1	1	1	1	1	1	1	1	1	1	1	2	1	1
736	1	1	1	3	1	1	2	0	4	4	0	0	1	4	2		4	2	6	5	5	5	2	4	6	4		2	3	0	2	2	2	2	4	3	1	2	2	2	2	2	2	2	2	2	2	2	2
737	1	2	3	1	1	0	2	0	4	4	0	0	1	2	2		3	3	3	3	3	3	3	3	4	4		1	1	1	1	1	0	0	0	0	0	0	0	0	0	0	0	0	0	0	1	1	1
738	1	2	2	1	1	0	2	0	3	3	0	0	0	5	2		4	4	4	4	3	4	4	4	4	4		1	2	0	1	1	1	1	1	2	1	1	1	1	1	1	1	1	1	1	1	1	1
739	1	1	2	1	1	0	1	0	2	4	0	0	1	3	2		2	1	2	2	2	2	2	3	3	3		1	4	1	2	2	1	3	1	2	0	1	2	2	2	1	1	1	0	2	2	2	1
740	1	1	2	3	1	0	1	0	4	4	0	0	1	5	1		4	4	3	4	3	3	3	4	3	4		1	4	1	1	1	1	1	1	2	1	1	1	1	2	1	1	1	1	1	2	1	1
741	1	2	3	1	1	0	2	0	3	4	0	1	1	3	2		3	4	2	2	2	2	2	2	4	2		1	4	1	1	1	1	1	1	1	1	0	0	0	0	0	1	0	2	1	1	1	1
742	1	2	2	2	1	1	2	1	4	4	0	0	1	6	2		1	1	1	6	6	6	6	6	1	1		1	4	1	1	1	1	1	1	1	1	1	1	1	1	1	2	2	2	2	2	1	2
743	1	2	3	1	1	0	2	1	3	3	0	0	1	6	3		5	5	2	5	4	5	3	4	3	3		2	4	0	0	0	2	0	0	2	0	0	0	0	0	0	0	0	0	0	2	2	2
744	2	1	3	1	0	0	1	0	3	3	0	0	1	4	1		4	5	4	2	3	5	5	3	5	3		2	3	3	2	1	3	1	2	3	1	2	1	1	1	2	2	3	1	2	2	2	2
746	1	2	2	1	1	0	2	0	4	4	0	0	1	5	3		2	3	3	3	3	4	4	2	4	3		0	3	1	1	1	2	2	1	1	1	1	1	1	1	1	1	1	1	1	1	2	2
747	1	1	1	3	1	1	1	1	5	5	0	0	0	3	2		1	1	1	1	1	1	1	3	1	1		0	4	1	0	0	0	0	0	0	0	0	0	0	0	0	0	0	0	0	0	0	0
748	1	2	2	1	1	0	2	0	3	3	0	0	1	5	2		2	4	2	5	3	3	4	3	5	2		2	2	2	1	1	2	1	1	1	0	1	1	1	0	0	0	2	1	2	3	1	2
749	1	1	2	1	1	0	1	0	4	3	0	0	0	5	3		3	4	2	3	4	4	3	4	4	4		1	3	1	1	1	2	2	2	2	1	1	1	0	0	1	1	2	2	0	1	1	2
750	2	1	3	1	1	0	1	0	3	4	0	1	0	5	2		3	3	5	3	1	1	1	1	1	1		0	0	0	0	0	0	0	0	0	0	0	0	0	0	0	0	0	0	0	0	0	0
751	1	1	3	2	1	0	1	1	3	3	0	0	1	4	2		5	5	5	4	3	5	5	5	5	3		1	2	2	2	2	2	1	2	2	1	1	1	1	1	2	2	1	1	1	1	1	2
752	2	2	4	3	1	0	2	1	3	3	0	0	1	6	2		1	1	2	2	1	2	1	1	1	1		0	1	1	0	0	4	0	0	0	0	4	0	0	4	0	1	0	1	0	1	0	1
753	2	1	4	3	1	0	1	0	3	4	0	0	1	6	2		5	5	5	5	5	5	4	4	4	4		3	3	3	3	3	3	3	3	3	3	3	3	3	3	3	3	3	3	3	3	3	3
756	1	1	1	1	1	0	2	0	4	3	0	0	1	5	1		2	1	4	4	4	5	3	5	4	4		2	2	1	1	1	2	2	2	2	2	2	2	2	1	1	1	2	1	2	2	2	2
757	2	2	4	1	1	0	2	0	1	3	0	0	1	6	1		4	4	4	4	4	4	4	4	4	4		3	3	3	3	3	2	2	2	2	2	2	2	2	2	2	2	2	2	2	2	2	2
758	2	2	4	1	0	0	2	0	4	4	1	1	1	6	2		1	1	1	1	1	1	1	1	1	1		0	0	0	0	0	0	0	0	0	0	0	0	0	0	0	0	0	0	0	0	0	0
760	1	2	2	1	1	0	2	0	3	3	0	0	0	4	2		3	4	4	3	3	4	3	3	4	3		2	2	2	1	1	2	1	1	2	1	2	1	1	1	1	1	1	1	1	2	2	2
763	2	1	4	1	1	0	1	0	4	3	0	0	1	4	3		4	4	4	3	3	3	3	3	3	3		2	3	1	1	1	0	0	1	1	0	0	0	0	0	0	1	2	1	0	1	1	2
765	1	1	2	2	0	1	1	0	4	5	1	1	1	5	2		1	2	4	5	4	4	4	3	4	3		2	3	2	1	1	1	2	2	2	2	1	1	1	2	2	1	2	1	1	1	1	1
767	1	2	2	1	1	1	2	0	4	5	0	0	0	5	1		4	6	6	3	3	3	4	4	4	4		2	2	2	3	1	2	1	2	2	1	1	1	2	2	1	2	1	1	2	1	2	2
768	2	2	3	3	0	1	2	1	4	4	1	1	1	5	2		2	2	2	2	2	2	2	2	2	2		1	1	1	1	1	1	1	1	1	1	1	1	1	1	1	1	1	1	1	1	1	1
771	1	2	2	1	1	1	2	0	3	5	0	0	0	3	1		3	4	4	6	6	4	5	4	4	3		2	2	2	1	1	2	2	1	3	2	1	1	1	2	2	2	2	1	1	3	3	3
775	1	2	2	2	1	0	2	0	2	3	0	0	0	6	3		4	4	3	3	3	4	3	3	4	2		2	3	2	1	1	2	0	1	1	1	0	0	0	1	2	2	2	2	1	2	2	2
777	1	2	2	1	0	0	2	0	3	4	0	0	1	3	2		3	3	3	3	3	3	3	3	3	3		0	3	1	1	1	2	1	1	1	1	0	0	0	0	0	0	1	1	1	2	1	1
779	1	2	2	2	1	0	2	0	2	4	0	0	1	3	3		3	3	3	3	3	3	3	3	3	3		2	2	2	2	2	2	2	2	2	2	1	1	1	1	1	2	1	1	1	1	1	2
780	1	2	2	1	1	0	2	0	3	4	0	0	1	4	3		3	3	3	4	2	4	2	2	2	2		1	2	1	2	2	1	1	2	2	2	1	1	2	1	1	1	1	2	2	2	1	1
781	1	1	2	1	1	1	1	1	4	4	0	0	1	6	2		2	4	4	4	2	4	2	3	4	4		1	3	1	2	1	2	0	2	2	1	1	1	1	1	1	0	1	0	1	1	1	2
782	1	2	2	3	1	0	2	0	3	4	0	0	1	6	1		3	4	3	6	6	5	5	4	5	4		2	2	1	0	0	2	2	2	4	2	1	2	2	0	2	4	4	0	0	3	2	2
784	2	1	4	1	0	0	1	0	3	3	0	0	1	4	3		2	4	5	5	2	4	3	4	5	5		3	2	2	2	2	2	1	0	1	0	0	0	0	1	2	2	1	2	1	0	1	0
786	1	2	1	1	1	0	1	0	4	3	0	0	1	5	2		4	3	4	3	1	4	3	3	4	1		2	3	1	2	2	2	1	1	2	1	1	1	1	1	2	2	2	1	0	2	1	1
787	2	1	2	3	1	0	1	0	4	4	0	0	0	6	1		4	4	3	4	3	4	3	3	3	3		1	4	0	0	0	0	0	0	0	0	0	0	0	0	0	0	0	0	0	0	0	0
788	1	2	2	1	1	0	2	0	3	3	0	0	0	6	2		3	3	3	3	3	3	3	3	3	3		1	1	1	1	1	1	1	1	1	1	1	1	1	1	1	1	1	1	1	1	1	1
789	1	2	2	1	1	1	2	0	3	3	0	0	1	4	3		3	3	3	3	3	3	3	3	3	3		2	2	2	1	1	2	1	1	2	1	1	1	1	2	1	2	1	1	1	1	1	1
791	2	2	3	1	1	0	2	0	3	3	0	0	0	5	3		5	5	2	2	2	3	3	3	3	3		1	1	1	1	1	1	1	1	1	1	1	1	1	1	1	1	1	1	1	1	1	1
792	2	2	3	1	1	1	2	1	3	3	0	0	1	3	1		5	4	5	5	5	4	5	4	5	4		3	2	2	2	2	1	1	3	3	2	1	1	1	2	1	1	2	1	1	2	2	2
793	1	2	3	1	0	0	2	0	3	3	0	0	0	1	3		3	4	3	4	3	4	3	4	3	4		1	2	1	2	1	2	1	2	1	2	1	2	1	2	1	2	1	2	1	2	1	2
794	1	1	3	3	1	1	1	1	2	2	0	0	1	6	1		3	3	3	3	3	3	3	3	3	3		2	2	2	2	2	2	2	2	2	2	2	2	2	2	2	2	2	2	2	2	2	2
795	2	2	3	1	0	0	2	1	2	3	0	0	1	4	1		4	4	4	4	4	4	4	4	4	4		1	1	2	1	2	2	1	2	2	1	1	1	2	2	2	2	1	2	1	2	2	2
796	2	2	3	1	1	1	2	0	4	5	0	0	1	6	2		3	3	2	3	3	4	3	3	4	2		1	3	1	1	2	1	1	1	2	2	0	0	0	1	1	1	2	1	1	2	1	1
797	2	2	3	1	1	1	2	1	3	3	0	0	0	5	3		2	2	2	4	3	4	4	4	4	2		1	3	1	1	0	1	1	1	1	1	1	1	1	1	1	1	1	1	1	1	1	1
798	1	2	3	1	1	0	2	0	4	4	0	0	1	3	2		4	4	4	4	4	4	4	4	4	4		2	2	1	2	1	1	1	1	1	1	1	1	1	1	1	1	2	1	3	1	1	2
799	2	2	3	1	1	0	2	0	3	4	0	0	0	6	2		2	2	2	2	2	2	2	2	2	2		1	4	2	1	1	3	1	1	3	2	1	1	1	1	2	2	1	1	1	2	1	1
800	2	2	3	1	1	1	2	0	3	3	0	1	1	4	2		3	4	4	4	3	3	3	2	3	3		2	3	1	2	2	2	1	2	2	1	0	1	1	1	1	1	2	1	1	2	2	1
801	1	1	1	2	1	0	1	0	4	3	0	0	0	3	2		2	4	3	4	4	5	4	5	5	5		1	4	2	2	2	2	0	1	2	2	1	1	1	1	2	2	2	2	2	2	2	2
802	1	2	1	1	1	1	2	0	5	4	0	0	0	1	2		1	1	5	1	1	3	1	1	2	1		1	2	0	1	1	1	1	0	1	1	0	1	0	1	2	1	0	0	1	1	1	1
803	1	2	3	1	0	1	2	1	1	1	0	0	1	6	1		4	4	4	4	4	4	4	4	4	4		2	2	2	2	2	2	2	2	2	2	2	2	2	2	2	2	3	2	2	3	2	3
804	1	1	3	1	0	0	1	0	3	4	0	0	1	2	2		2	2	2	2	2	2	2	2	2	2		1	1	1	1	1	1	1	1	1	1	1	1	1	1	1	1	1	1	1	1	1	1
805	1	2	3	1	0	0	2	0	2	4	0	1	1	2	1		4	4	4	4	4	4	4	4	4	4		2	2	2	2	2	3	3	2	3	2	2	3	2	3	2	2	2	3	2	3	2	3
806	2	2	3	1	0	0	2	1	3	4	0	0	0	6	2		4	4	2	2	2	3	3	3	4	2		1	4	1	1	1	1	1	1	1	1	1	1	1	1	1	1	1	1	1	1	1	1
807	2	2	3	1	1	1	2	0	4	4	0	0	1	3	2		2	2	2	2	2	2	4	3	3	3		1	2	1	2	1	2	1	1	1	1	1	1	1	1	1	1	1	2	1	1	1	1
808	2	2	3	1	1	0	2	1	3	3	0	0	1	5	3		3	4	4	3	3	3	3	3	3	2		1	2	2	1	1	2	1	1	2	1	1	1	1	1	1	1	2	2	1	1	1	1
809	2	2	3	1	1	1	2	0	3	3	0	0	1	6	1		4	4	1	5	4	4	4	4	4	4		1	3	2	1	1	1	1	1	1	1	0	0	0	0	0	0	0	0	0	2	1	2
811	2	2	3	1	1	1	2	0	3	3	0	0	1	6	2		4	3	4	3	3	3	4	4	4	3		1	2	2	2	2	2	2	2	2	2	1	1	1	2	1	2	2	2	2	2	2	2
812	2	2	4	3	1	1	2	0	4	4	0	0	0	5	2		2	4	4	4	2	3	3	2	2	2		1	3	0	0	0	2	2	1	3	1	1	1	1	0	0	1	0	0	0	1	1	1
813	1	1	2	1	1	0	1	0	3	3	0	1	1	6	2		4	4	4	4	4	4	4	4	4	4		1	1	1	1	1	1	1	1	1	1	1	1	1	1	1	1	1	1	1	1	1	1
815	1	2	3	1	1	0	2	0	3	3	0	0	1	6	3		5	4	3	4	4	4	4	4	4	3		1	2	1	0	0	0	0	0	0	0	0	0	0	0	0	0	0	0	0	0	0	2
817	1	2	2	1	1	0	2	0	3	4	0	0	0	6	1		5	5	3	4	3	3	3	3	4	3		1	2	1	1	1	1	1	1	1	1	1	1	1	1	1	1	1	1	1	1	1	1
818	1	1	1	2	1	0	2	0	4	4	0	0	1	6	2		2	2	2	3	4	3	3	4	5	6		1	2	2	1	1	2	0	0	0	0	0	0	0	0	0	0	0	0	0	0	0	2
819	1	2	2	1	1	0	2	1	4	4	0	0	0	4	2		2	2	4	2	2	3	5	2	4	1		1	2	1	1	1	2	1	2	2	2	0	0	0	0	2	1	1	1	1	1	1	1
820	1	1	3	3	1	0	1	1	4	4	0	0	1	4	1		2	3	4	5	3	3	3	3	4	2		1	3	1	1	1	1	1	1	1	1	0	0	0	1	2	1	0	1	1	1	1	1
821	2	2	3	1	1	0	2	0	3	3	0	0	1	4	1		5	5	5	5	5	5	5	5	5	5		2	2	2	2	2	2	1	1	2	1	1	1	1	1	1	1	1	1	1	2	1	2
822	2	1	3	2	1	1	1	0	3	4	0	0	1	6	1		2	4	2	5	4	4	4	4	4	3		2	2	1	0	1	1	1	0	0	0	0	0	0	0	0	0	0	0	0	0	0	0
823	1	1	3	2	1	1	1	1	4	4	0	0	0	4	3		4	4	5	3	3	4	3	4	4	3		1	2	1	1	1	2	1	1	1	1	1	0	0	0	0	0	0	0	0	0	0	0
824	1	1	3	2	1	1	1	1	3	4	0	0	1	4	2		2	4	2	4	4	4	3	4	4	3		1	4	1	1	1	2	1	1	2	2	1	0	0	0	0	0	0	0	3	1	0	2
825	1	2	3	1	1	1	2	0	3	3	0	0	1	6	2		2	2	4	5	3	2	3	2	2	2		2	2	1	2	2	2	2	2	2	2	1	1	1	2	1	1	2	2	2	2	2	1
826	2	1	3	3	1	0	1	0	3	3	0	0	1	3	2		3	4	2	4	1	2	2	3	4	4		1	3	1	1	1	1	3	1	3	2	0	0	0	0	3	3	0	3	3	1	1	1
827	1	2	3	1	1	0	2	1	4	4	0	0	1	6	2		4	3	4	3	3	4	3	4	4	3		2	2	1	1	1	2	2	2	2	2	2	2	1	1	1	1	1	1	1	1	1	1
828	1	2	3	1	1	0	2	0	3	3	0	0	1	3	3		4	4	3	3	3	3	3	4	4	3		1	2	1	2	2	2	1	1	1	1	2	1	1	1	1	1	1	1	1	2	2	2
829	1	1	3	2	1	1	1	0	5	4	0	0	1	6	2		1	2	4	5	3	5	4	3	3	4		2	4	1	1	1	1	1	0	1	0	0	0	0	0	1	0	0	0	0	0	0	0
830	1	2	3	1	1	1	2	1	4	4	0	0	1	6	2		3	4	4	3	3	3	2	3	4	2		2	3	2	1	1	2	1	1	2	1	1	1	1	2	2	2	1	1	1	2	2	2
831	1	2	3	3	1	0	2	0	4	4	0	0	0	3	2		2	2	2	2	2	2	2	2	2	2		2	2	2	1	1	2	1	1	2	1	1	1	1	1	1	1	1	1	1	2	1	1
832	1	2	3	1	1	0	2	0	4	4	0	0	1	3	2		1	4	1	3	2	4	2	1	2	1		1	2	1	0	0	0	0	0	0	0	0	0	0	0	0	2	0	0	0	0	0	0
833	2	1	3	1	1	0	1	0	5	5	0	0	0	6	3		5	5	5	5	5	5	5	5	5	5		3	3	3	1	1	3	3	3	3	3	3	3	3	3	3	3	3	3	3	3	3	3
834	1	2	3	1	1	1	2	1	4	4	0	0	1	6	1		3	4	5	2	1	4	1	4	5	2		2	4	2	0	2	2	1	1	2	1	2	2	1	1	1	2	2	1	0	2	2	2
835	1	1	3	2	1	1	1	0	4	4	0	0	1	5	1		4	5	5	5	4	5	5	4	5	5		1	2	1	1	1	1	1	1	2	1	1	1	1	1	1	1	1	1	2	1	2	1
836	2	1	3	1	1	0	1	1	5	5	0	0	0	6	2		3	4	3	4	4	3	3	4	4	3		2	3	1	2	1	2	2	2	2	2	1	1	1	1	2	1	2	1	1	1	2	2
837	2	2	3	1	1	1	2	1	3	4	0	0	0	6	2		3	5	2	6	6	6	6	4	6	6		1	4	1	1	1	1	0	0	0	0	0	0	0	0	0	0	1	0	0	0	0	2
838	2	1	3	1	1	0	1	1	4	4	0	0	1	3	2		1	1	1	3	1	1	1	1	4	1		0	2	0	0	0	1	1	1	2	0	0	0	0	0	0	0	0	0	0	0	0	0
839	1	2	3	1	1	0	2	1	3	3	0	0	1	4	2		4	4	5	3	3	3	4	3	3	4		3	2	2	3	3	3	2	2	2	3	2	3	2	2	2	1	1	2	1	2	2	2
840	1	1	3	1	1	1	1	0	4	4	0	1	1	3	3		4	4	3	4	3	4	3	3	3	3		2	2	2	2	2	1	2	1	1	2	2	1	2	1	2	2	1	2	1	2	2	3
841	2	2	3	1	1	0	2	0	3	3	0	0	1	3	2		5	3	3	4	3	5	5	4	4	3		2	2	2	1	1	1	1	1	1	1	0	0	0	0	0	0	0	0	0	0	0	0
842	1	2	3	1	1	1	2	0	4	4	0	0	1	6	1		5	5	2	5	4	5	4	5	5	5		1	3	2	1	1	2	1	1	1	1	1	1	2	1	1	1	2	2	1	1	1	2
843	2	2	3	1	0	0	2	0	4	4	0	0	1	6	3		4	4	3	4	3	3	3	4	4	4		2	1	1	1	2	3	1	1	1	3	4	3	3	2	2	3	4	2	2	2	2	3
844	1	1	3	1	1	0	1	0	3	4	0	0	0	4	2		2	2	2	2	2	2	2	2	2	2		1	1	1	1	1	1	1	1	1	1	1	1	1	1	1	1	1	1	1	1	1	1
845	1	2	3	1	1	1	2	1	5	5	0	0	1	4	1		3	4	4	3	4	2	2	4	4	2		1	4	0	2	2	2	0	1	2	1	0	0	0	0	0	0	0	1	0	0	0	0
846	1	2	3	1	1	1	2	1	4	4	0	1	1	6	1		2	6	1	4	3	1	5	5	6	3		0	0	0	0	0	0	0	0	0	0	0	0	0	0	0	1	0	3	0	1	1	3
847	1	2	3	1	1	1	2	1	3	4	0	0	1	4	2		2	4	3	4	4	4	2	4	4	2		2	4	1	0	1	1	1	1	2	1	2	0	0	0	0	0	0	0	1	1	1	1
848	1	2	3	1	1	1	2	1	4	4	0	0	0	6	3		4	4	4	4	4	4	4	4	4	4		2	2	2	2	2	3	3	3	3	3	3	3	3	3	3	3	3	3	3	3	3	3
849	2	2	3	1	1	1	2	1	3	4	0	0	1	3	2		4	4	3	3	3	3	3	3	4	4		2	2	1	1	1	2	2	1	1	1	1	1	1	1	1	1	1	1	2	1	1	1
850	1	1	3	1	1	0	1	1	3	4	0	0	1	6	2		2	2	3	5	3	2	2	2	5	3		1	1	1	1	1	1	1	1	1	1	1	1	1	1	1	1	1	1	1	1	1	1
851	2	2	3	1	1	1	2	0	3	4	0	0	0	3	2		3	3	3	3	3	3	3	3	3	3		2	2	2	2	2	2	0	1	1	0	1	1	1	2	1	1	1	2	2	2	2	2
852	1	2	3	2	1	1	2	1	3	4	0	0	1	4	3		3	3	2	6	3	5	6	5	5	4		2	3	2	2	2	2	1	2	2	1	2	1	1	1	1	1	1	2	2	2	2	2
853	1	2	3	2	0	0	2	1	3	4	0	0	0	2	2		3	1	1	1	1	1	1	2	2	2		2	4	1	2	2	2	1	2	1	2	1	1	1	1	1	1	1	1	1	1	1	1
854	1	1	3	2	1	1	1	0	4	4	0	0	0	3	2		3	3	2	3	3	4	3	3	3	3		2	3	2	2	2	2	2	1	1	2	2	2	1	2	1	1	1	2	1	2	2	2
855	1	2	3	2	1	1	2	1	4	4	0	0	1	5	3		2	5	5	5	5	5	4	4	4	5		2	3	2	2	2	2	1	2	2	2	2	2	2	2	1	1	1	1	2	1	1	2
856	1	2	3	1	1	1	2	0	4	4	0	0	0	1	2		6	5	5	3	3	3	3	3	3	3		1	1	1	1	1	1	1	1	1	1	1	1	1	1	1	1	1	1	1	1	1	1
857	2	2	3	2	1	1	2	0	4	4	0	0	1	5	1		2	2	4	4	2	4	2	4	4	3		2	4	2	1	2	3	1	1	3	1	0	0	2	1	2	1	2	1	1	2	2	2
859	2	1	1	1	1	1	2	0	4	4	0	0	0	4	2		1	1	1	1	1	1	1	1	1	1		0	2	1	0	0	0	0	0	0	0	0	0	0	0	0	0	0	0	0	0	0	0
860	1	2	3	2	1	1	2	0	4	4	0	0	1	4	1		4	5	4	4	4	6	5	4	5	4		3	3	1	1	1	3	1	1	3	2	1	1	1	1	1	1	1	1	1	2	2	3
861	1	2	2	1	1	0	2	0	3	3	0	0	1	5	2		2	2	2	2	2	2	2	2	2	2		1	4	2	1	1	2	1	1	2	1	1	1	1	1	1	1	2	1	2	1	1	1
862	1	2	3	1	1	1	2	0	3	3	0	0	1	3	1		6	1	1	6	6	1	6	1	2	2		2	4	0	0	0	0	0	0	0	0	0	0	0	0	0	0	0	0	0	0	0	0
863	2	2	3	1	0	1	2	0	3	3	0	0	1	5	2		2	4	2	2	2	2	2	3	2	2		1	2	1	1	1	2	1	1	1	1	1	1	1	1	1	1	1	2	1	2	1	2
864	2	2	3	1	1	0	2	0	3	3	0	0	1	5	2		3	2	2	3	3	5	2	2	5	1		2	3	2	1	1	1	1	1	2	2	0	0	0	2	2	2	1	1	1	1	1	2
865	1	1	3	2	1	1	1	0	3	4	0	0	1	6	1		4	3	4	4	3	6	3	2	3	4		2	2	2	2	2	2	0	1	2	0	0	0	0	0	0	0	0	0	0	0	0	0
866	2	2	3	1	1	0	2	0	3	3	0	0	1	6	3		1	2	3	6	6	6	6	6	3	1		1	4	0	0	0	0	0	0	1	0	0	1	0	0	0	1	0	1	0	0	1	0
867	1	2	3	2	1	0	2	0	4	4	0	0	1	3	2		3	3	4	4	3	3	3	3	3	2		1	3	1	1	1	1	1	1	1	1	1	1	1	1	1	1	1	1	1	1	1	1
868	2	2	3	1	1	0	2	0	3	3	0	0	1	6	3		2	3	2	3	3	4	3	4	4	2		1	3	2	1	1	1	3	1	1	2	2	1	1	1	1	2	2	1	1	1	1	2
869	1	1	3	3	1	1	1	0	3	4	0	0	1	3	2		4	4	4	3	3	4	4	5	4	2		1	3	2	1	1	3	1	1	1	1	1	1	1	1	1	1	1	1	1	1	1	1
870	1	2	3	1	1	1	2	0	3	3	0	0	1	6	1		4	3	4	4	3	3	3	3	5	4		2	3	1	2	1	3	1	1	2	1	1	1	0	1	1	1	2	1	1	2	2	2
871	2	2	3	1	1	1	2	0	4	4	0	0	1	6	2		1	1	1	1	1	1	1	2	1	1		0	2	0	0	0	0	0	0	0	0	0	0	0	0	0	0	0	0	0	0	0	0
872	1	2	3	1	1	1	2	0	3	3	0	0	1	4	1		4	4	3	5	4	4	3	3	5	3		2	3	1	2	2	2	1	1	2	1	1	1	1	1	1	1	1	2	1	2	2	2
873	1	1	3	2	1	1	1	0	4	5	0	0	1	3	2		1	1	1	3	3	3	1	1	1	1		2	3	0	0	0	1	0	0	2	0	0	0	1	1	1	1	2	2	2	1	1	1
874	1	2	3	1	1	1	2	1	4	4	0	0	0	2	1		5	5	5	2	2	2	2	3	4	2		2	3	1	1	2	2	2	2	2	2	1	1	1	1	1	1	1	1	1	1	1	1
875	1	2	3	1	1	1	2	0	4	4	0	0	1	3	2		3	3	4	4	3	4	3	4	3	3		2	3	1	1	1	2	0	0	0	0	1	1	1	1	1	1	1	1	1	1	1	1
876	1	1	3	2	1	1	1	0	3	4	0	0	0	5	2		2	4	3	2	1	4	3	2	2	2		1	2	1	1	1	1	1	1	2	1	1	1	1	1	2	2	2	2	1	1	1	2
877	1	1	3	3	1	1	1	1	3	4	0	0	1	5	3		3	4	2	3	3	3	4	4	4	3		1	3	2	0	0	2	0	1	3	0	0	0	0	0	0	0	0	0	0	0	1	1
878	1	2	3	1	1	1	2	0	4	4	0	0	1	4	1		5	4	5	3	3	3	3	3	3	4		2	2	2	1	1	2	2	2	3	2	1	1	1	1	2	2	1	1	1	2	2	2
879	2	1	3	3	1	1	1	0	4	4	0	0	1	5	1		4	3	2	5	5	4	3	2	3	2		2	3	1	1	1	1	0	1	2	1	2	2	1	1	1	1	1	1	1	1	1	2
880	2	1	3	3	1	0	1	0	4	4	1	1	1	4	3		2	4	2	5	3	4	4	3	4	2		2	4	2	0	0	1	1	0	1	0	0	0	0	1	1	0	0	1	2	1	1	1
881	2	2	3	1	1	0	2	0	4	4	0	0	1	6	1		4	4	4	4	4	4	4	4	4	4		2	2	2	1	1	1	1	1	2	1	0	0	0	0	0	0	0	0	0	0	2	2
882	1	2	3	1	0	0	2	0	4	4	0	0	1	5	3		3	2	2	5	2	5	3	3	4	4		2	3	2	1	1	1	1	1	1	1	1	1	1	1	1	1	1	1	1	1	1	1
883	2	2	3	1	1	1	2	0	3	4	0	0	0	5	2		4	4	4	5	5	5	4	4	5	3		2	2	1	2	1	2	1	1	2	2	1	1	1	2	1	1	1	2	2	1	2	3
884	1	1	3	2	1	1	1	0	4	4	0	0	0	6	2		4	4	4	4	3	4	4	4	4	3		2	3	2	1	1	2	1	1	1	1	1	1	1	2	2	2	2	1	1	1	1	1
885	2	1	3	1	1	1	1	1	3	3	0	0	1	6	2		3	6	4	4	4	4	4	4	4	4		2	3	3	3	3	2	1	1	1	3	2	2	2	0	0	0	0	0	0	4	2	2
886	2	2	3	2	1	0	2	0	3	4	0	1	1	3	2		2	3	2	4	2	5	2	2	4	3		2	4	1	1	0	1	1	1	0	0	1	0	0	0	0	0	0	0	0	0	1	0
887	2	2	3	1	1	1	2	1	3	4	0	1	0	5	3		2	3	5	4	3	4	4	4	4	2		2	2	2	1	1	2	1	1	2	1	0	0	0	1	1	0	0	1	2	1	1	2
888	1	2	3	2	1	0	2	0	4	4	0	0	1	5	3		2	4	4	1	1	3	1	4	6	2		2	3	0	1	1	0	0	1	1	2	0	1	1	0	0	2	3	3	1	1	1	2
889	1	1	3	3	1	0	1	0	3	4	0	0	1	5	3		3	2	2	4	2	2	3	2	3	2		1	4	0	1	1	2	1	1	1	1	1	1	1	1	1	1	1	1	3	1	1	1
890	1	2	3	1	1	1	2	0	4	4	0	0	1	3	2		2	2	3	3	4	2	1	2	3	2		2	2	1	1	1	1	0	0	1	1	0	0	0	0	0	0	0	1	0	1	1	1
891	1	2	3	1	1	1	2	0	1	4	0	1	0	4	2		5	5	5	5	5	5	5	5	5	5		2	3	3	3	2	3	3	3	3	3	3	3	3	3	3	3	3	3	3	3	3	2
892	1	2	3	2	1	0	2	0	3	3	0	0	1	6	1		4	3	2	4	4	4	3	4	3	2		2	3	2	1	1	2	1	2	2	1	1	1	1	1	1	1	1	0	0	1	1	1
893	2	2	3	1	1	0	2	0	3	3	0	0	1	6	2		4	3	4	4	3	5	4	3	4	3		3	3	3	1	1	2	2	3	3	1	2	2	2	1	1	1	1	1	1	3	3	3
894	1	1	3	3	1	1	1	0	3	4	0	0	0	4	2		2	2	2	4	2	2	4	3	2	2		0	4	1	1	1	1	1	1	1	1	1	1	1	1	1	1	1	1	1	1	1	1
895	1	1	3	3	1	1	1	0	3	3	0	0	1	6	3		3	3	3	3	3	4	4	3	4	4		1	2	1	1	1	1	1	1	1	2	1	1	1	1	2	1	2	1	1	1	1	1
896	2	2	3	1	0	0	2	0	4	4	0	0	0	2	2		1	1	4	1	1	1	1	1	1	1		1	4	0	0	0	0	0	0	2	0	0	0	0	0	0	0	0	0	0	0	0	0
897	2	2	3	2	1	1	2	0	4	3	0	0	1	5	3		4	4	2	1	2	2	2	3	5	1		1	4	0	0	0	2	0	0	0	0	0	0	0	0	0	0	0	0	0	0	0	0
898	1	1	3	2	1	1	1	0	3	3	0	0	1	6	2		2	4	3	3	3	3	3	3	3	2		2	2	1	1	1	2	1	1	2	1	1	1	1	1	1	1	2	2	1	1	1	2
899	1	2	3	1	1	1	2	1	4	4	0	0	0	4	2		5	4	5	4	4	5	4	4	4	3		2	2	0	1	1	2	0	1	1	1	0	0	0	0	0	0	0	0	0	0	2	2
900	2	2	3	1	1	0	2	0	4	4	0	0	1	6	2		2	3	2	1	1	3	3	3	3	2		1	3	0	1	1	2	1	0	1	0	0	0	0	0	2	1	0	0	1	1	1	2
901	1	2	3	2	1	1	2	0	3	3	0	0	1	2	2		3	3	3	2	3	4	4	4	4	4		2	2	2	2	4	2	2	2	2	3	2	2	3	3	3	2	2	3	3	2	2	3
902	2	2	3	1	1	1	2	1	3	3	0	0	1	6	3		1	3	1	3	1	2	2	2	4	3		0	3	0	0	0	0	0	0	0	0	0	0	0	0	0	0	0	0	0	0	0	2
903	1	1	3	2	1	0	1	0	4	4	0	0	1	6	1		3	3	1	4	3	4	2	3	4	4		1	3	1	1	1	2	1	1	1	1	1	1	1	1	1	1	1	1	1	2	1	1
904	1	2	3	1	1	1	2	0	3	4	0	0	1	5	2		6	3	1	1	1	1	1	3	4	3		0	4	0	0	0	1	0	0	0	1	0	0	0	0	0	0	0	0	0	0	0	0
905	2	1	3	1	1	1	1	0	2	2	0	0	1	6	2		3	3	4	3	3	2	2	2	4	2		2	3	1	0	0	2	1	1	2	1	1	1	1	2	2	2	1	2	1	1	1	2
906	2	2	3	1	1	0	2	0	4	4	0	0	1	5	2		3	2	1	2	2	4	2	4	4	3		1	4	1	0	0	0	0	0	1	0	0	0	0	1	1	1	1	1	0	1	1	1
907	2	2	3	2	1	0	2	0	4	4	0	0	0	5	1		5	2	2	5	5	5	5	5	5	6		1	3	0	0	0	2	0	2	2	0	2	2	2	0	0	2	0	0	0	0	2	2
908	2	2	3	1	1	1	2	0	4	4	0	0	0	4	2		3	2	2	2	2	3	2	3	2	4		1	1	1	1	1	1	1	2	2	2	1	1	1	1	2	2	1	1	1	1	1	1
909	1	1	3	2	1	0	1	1	3	3	1	1	1	6	2		3	3	3	4	4	4	3	4	4	3		1	4	2	1	1	2	2	2	2	2	2	2	2	2	2	2	2	2	2	2	2	2
910	1	2	3	1	1	1	2	0	3	4	0	0	1	6	2		3	5	2	5	3	3	5	5	4	2		2	3	0	1	1	2	1	2	2	1	0	0	0	0	1	1	1	4	1	3	2	2
911	2	2	4	1	1	0	2	0	3	4	0	0	1	3	2		4	4	4	4	4	4	4	4	4	4		2	2	2	2	2	2	2	2	2	2	2	2	2	2	2	2	2	2	2	2	2	2
912	1	2	3	1	1	1	2	0	3	3	0	0	1	6	1		1	1	1	1	1	4	5	5	5	1		2	3	0	2	0	2	0	1	2	0	2	1	0	0	2	2	3	1	0	2	2	2
914	1	2	3	1	1	0	2	1	3	3	0	0	1	5	2		4	3	3	3	3	3	3	3	3	3		2	3	2	1	3	2	0	1	1	0	1	1	1	1	1	1	1	3	1	1	2	2
915	1	2	2	1	1	0	2	0	3	4	0	0	1	6	2		2	4	2	2	2	2	2	4	6	4		2	3	3	1	2	3	1	1	2	2	1	1	1	1	2	2	1	1	1	1	2	2
916	1	1	1	1	1	0	2	0	4	4	0	0	1	6	3		5	2	5	2	2	5	5	2	5	2		2	3	0	1	3	3	0	3	3	1	0	0	0	0	3	3	0	1	1	3	3	2
917	1	2	2	2	1	0	2	0	4	3	0	0	1	6	2		2	2	2	2	2	2	2	2	2	2		1	2	1	1	1	1	1	1	1	1	0	0	0	0	0	2	0	2	0	0	1	2
918	1	2	2	1	1	0	2	0	4	4	0	0	1	6	3		4	4	3	4	4	4	4	3	4	3		2	2	2	1	1	2	1	1	1	1	1	1	0	0	0	0	0	1	1	2	2	2
919	2	2	2	1	1	0	2	0	4	4	0	0	1	4	2		2	3	2	1	1	3	3	4	4	2		1	3	0	0	1	1	1	1	1	0	0	0	0	0	0	0	0	0	0	0	0	2
920	2	1	3	2	1	1	1	0	4	5	0	0	1	4	2		1	4	2	2	2	4	4	2	2	2		2	2	1	2	1	3	0	0	1	1	0	0	0	0	0	0	0	0	0	0	0	0
921	1	1	3	1	1	0	1	0	4	3	0	0	0	6	2		2	5	1	3	2	4	4	4	3	1		1	2	1	0	0	0	0	0	0	0	0	0	0	0	0	0	0	0	0	0	0	0
922	1	2	4	3	1	0	2	0	4	4	0	0	1	6	2		5	5	2	4	3	3	3	3	3	3		3	2	1	1	1	2	1	1	2	1	1	1	1	1	1	1	1	1	1	1	1	1
923	2	2	4	1	1	0	2	1	4	4	0	0	1	6	1		3	4	3	5	5	4	5	4	5	5		2	2	3	1	2	2	1	1	1	0	1	1	1	1	1	1	1	2	3	3	2	2
924	2	2	4	1	1	0	2	0	4	4	0	0	0	4	2		2	2	1	2	2	2	2	2	5	5		2	3	2	2	1	2	1	1	2	1	1	1	1	1	1	1	1	1	1	1	1	2
925	2	1	4	2	1	0	1	1	3	4	0	0	1	6	3		4	2	4	4	4	4	3	4	4	3		1	2	1	1	1	1	1	1	1	1	1	1	1	1	1	1	1	1	1	1	1	1
926	2	2	4	1	1	1	2	0	5	5	0	0	0	6	2		1	2	2	5	5	3	1	1	1	1		0	4	1	0	1	1	0	1	1	1	1	0	0	0	0	0	0	2	2	1	2	1
927	2	1	4	2	1	1	1	0	3	3	0	0	1	3	2		3	3	3	4	2	3	3	2	2	3		3	2	1	0	0	1	0	0	0	1	0	0	0	1	0	1	1	2	2	1	1	1
928	2	1	4	3	1	1	1	0	3	4	0	0	1	5	2		3	3	4	4	4	4	3	3	4	4		2	3	2	1	1	2	3	3	3	2	2	1	1	0	1	1	1	1	1	1	1	1
929	2	2	4	1	0	0	2	1	5	4	0	0	0	5	1		4	4	5	4	4	2	4	5	5	2		1	3	1	1	1	2	2	1	1	1	1	1	1	2	2	2	1	1	1	1	1	1
930	2	2	4	1	1	0	2	0	4	4	0	0	0	3	3		2	2	2	2	2	2	2	3	3	2		2	2	2	2	2	1	0	1	1	1	1	1	1	1	1	1	1	1	1	1	1	1
931	2	2	3	1	1	0	2	0	4	4	0	0	1	5	1		4	4	5	4	4	4	4	4	5	4		3	3	1	1	2	2	1	2	2	2	1	2	1	2	1	1	2	2	2	2	2	2
932	1	2	4	1	1	0	2	0	3	3	0	0	1	3	1		4	4	4	4	4	4	4	4	4	4		2	2	2	2	2	2	2	2	2	2	2	2	2	2	2	2	2	2	2	2	2	2
933	2	2	4	1	1	0	2	0	3	3	0	0	1	5	1		4	4	6	4	4	6	3	5	5	4		3	4	1	1	1	2	1	4	4	1	1	1	1	0	2	1	1	4	4	2	4	4
934	2	1	4	2	1	1	1	0	5	5	0	0	1	3	3		2	4	5	2	3	3	3	3	3	3		1	2	1	1	1	1	1	1	2	0	1	1	1	1	1	1	1	1	1	1	1	1
935	2	1	4	3	1	0	1	0	4	4	0	0	0	5	2		2	2	2	2	2	2	2	2	2	2		1	1	1	1	1	2	1	1	2	2	1	1	1	1	1	1	1	1	1	1	1	1
936	2	2	4	1	1	0	2	0	4	3	0	0	1	4	1		4	3	4	4	3	4	3	4	4	3		2	2	2	1	1	2	1	1	2	1	1	1	1	1	1	1	2	2	1	1	1	1
937	1	2	4	1	1	0	2	0	3	4	0	0	1	4	1		3	4	3	4	3	4	4	3	4	4		1	3	0	0	0	0	0	0	1	0	0	0	0	0	0	1	0	0	0	1	0	1
938	1	1	1	1	1	0	2	1	3	4	0	1	1	6	3		2	2	4	4	2	4	2	3	4	4		1	2	2	1	1	2	0	0	2	0	0	0	0	1	1	1	3	0	2	0	1	2
939	2	1	4	1	1	0	1	0	3	3	0	0	1	6	1		4	4	6	4	4	4	4	2	4	4		2	2	1	2	2	2	2	1	2	1	1	1	1	1	1	1	1	3	1	1	1	1
940	2	2	4	1	0	1	2	0	3	3	0	0	1	4	3		3	4	5	4	4	4	4	3	3	4		2	3	2	1	1	1	2	1	2	1	1	1	1	2	2	2	2	2	2	2	2	2
942	2	1	4	3	1	1	1	1	1	3	0	0	1	6	1		3	4	4	4	3	3	4	4	4	4		2	2	2	1	1	1	1	1	2	1	2	1	1	1	1	1	1	1	1	2	1	1
943	2	2	4	1	1	0	2	0	4	4	0	0	1	3	3		5	5	3	4	4	4	4	4	4	4		2	1	2	1	1	2	1	2	2	1	2	2	1	1	1	1	1	1	1	1	1	1
945	2	1	4	1	1	0	1	0	4	4	0	0	0	5	2		2	5	2	2	2	2	5	2	2	2		1	3	1	1	1	2	0	0	2	0	0	0	0	0	0	0	0	0	2	2	0	2
950	2	1	4	1	1	1	1	0	4	4	0	0	0	6	2		4	2	4	2	2	2	2	2	3	2		1	4	2	1	1	2	1	2	2	2	1	1	1	1	1	1	1	1	1	1	0	0
959	2	1	4	1	0	0	1	0	4	4	0	0	0	6	1		4	3	2	2	2	2	2	2	2	2		1	1	1	1	1	0	0	0	0	0	0	0	0	0	0	0	0	0	0	0	0	0
960	2	2	4	1	0	0	2	0	4	4	0	0	0	1	2		4	4	4	4	4	4	4	4	4	4		2	2	2	2	2	2	2	2	2	2	2	2	2	2	2	2	2	2	2	2	2	2
961	2	2	4	3	1	0	2	1	4	1	0	0	0	4	3		4	1	3	4	2	3	3	4	3	4		1	2	1	3	1	2	3	1	2	3	2	1	2	3	1	2	1	2	3	2	2	3
963	1	1	4	2	1	1	1	0	3	3	0	0	1	4	1		4	4	4	4	4	4	4	4	4	4		3	3	3	3	3	3	3	3	3	2	2	2	2	3	3	3	3	3	3	3	3	3
964	2	2	4	1	1	1	2	1	4	4	0	0	1	4	3		5	5	3	4	2	3	2	5	5	5		2	4	2	1	1	2	0	1	1	1	0	0	0	0	0	0	0	0	0	1	1	1
965	2	2	4	2	1	1	2	0	4	4	1	0	1	6	2		4	3	4	6	4	4	4	3	4	4		2	2	1	1	1	2	1	2	2	1	1	2	2	0	1	3	4	2	1	2	1	2
966	2	2	4	1	1	0	2	1	3	4	0	0	1	4	2		4	4	4	5	4	6	4	3	3	4		2	2	2	1	1	3	1	1	1	0	1	1	1	1	1	1	0	1	1	2	1	1
967	2	2	4	1	1	0	2	0	4	3	0	0	0	4	2		2	2	2	2	2	2	2	2	2	1		2	2	2	0	0	0	0	0	2	2	0	1	1	1	1	1	2	1	1	1	1	2
968	2	2	4	2	1	1	2	0	4	4	0	0	1	6	1		5	4	2	3	2	3	3	3	4	4		2	2	2	1	1	1	1	1	2	1	0	1	0	1	1	1	1	2	0	2	1	2
969	2	1	1	1	1	1	1	1	4	4	0	0	1	6	1		5	5	5	5	5	5	5	5	5	5		3	3	3	3	3	3	3	3	3	3	2	2	2	2	2	2	2	2	2	2	2	3
970	1	2	4	3	1	0	2	0	4	4	0	0	1	5	2		3	3	4	4	3	4	3	3	3	2		2	2	1	1	1	2	0	0	1	2	1	0	0	0	0	0	0	0	1	0	0	1
971	2	1	4	1	1	1	1	0	3	3	0	0	1	6	3		2	2	4	4	4	2	4	4	3	4		2	2	2	2	2	1	2	1	2	2	3	3	2	1	2	3	1	4	3	3	3	3
972	1	2	4	1	1	1	2	0	3	3	0	0	1	4	2		2	2	4	4	5	4	5	5	2	1		2	4	0	0	0	2	1	0	2	1	1	0	0	0	0	0	1	1	0	2	1	2
973	2	2	4	1	1	0	2	0	4	4	0	0	1	5	2		4	3	4	4	3	3	3	4	4	3		1	2	1	2	2	1	1	2	2	1	1	1	2	1	1	1	1	0	0	1	1	1
974	1	2	4	1	1	0	2	0	4	4	0	0	1	5	2		2	2	2	3	3	3	3	3	2	1		1	3	1	1	1	1	1	1	1	1	1	1	1	1	1	1	1	1	1	1	1	1
975	2	1	4	3	1	1	1	0	3	3	1	0	0	6	2		2	2	2	2	2	2	2	2	2	2		0	0	0	1	1	1	1	1	1	1	0	0	0	0	0	0	0	0	0	0	0	0
976	2	1	4	1	1	1	1	0	4	4	0	0	1	6	1		2	2	2	3	2	2	5	2	3	2		1	3	1	1	1	1	1	1	1	1	1	1	1	1	1	1	1	1	1	1	1	1
977	2	2	4	1	1	0	2	1	3	3	0	0	0	5	2		1	2	3	2	2	4	3	3	3	2		2	3	1	2	1	1	1	0	1	1	1	0	0	1	1	1	1	3	1	1	1	1
978	2	2	4	1	1	1	2	1	4	4	0	0	0	5	2		1	4	1	1	1	1	1	4	4	5		3	4	2	0	0	0	0	0	0	0	0	0	0	0	0	0	0	0	0	0	0	0
979	2	2	4	2	1	0	2	0	3	4	0	0	1	5	1		6	5	5	4	4	3	4	4	5	5		2	2	1	1	1	3	1	1	3	1	0	0	1	2	0	0	2	0	0	1	2	3
980	2	1	4	3	1	0	1	0	4	3	0	0	1	3	2		3	3	5	4	3	3	3	4	3	4		2	2	2	1	1	1	1	1	1	1	1	1	1	1	1	1	1	1	2	3	3	3
981	2	2	4	1	1	0	2	0	1	1	0	0	1	6	1		4	4	4	4	4	4	4	4	4	4		3	2	2	2	1	2	0	0	2	2	1	1	1	1	1	0	0	2	0	0	0	0
982	2	2	4	2	1	0	2	0	3	3	0	0	1	6	1		5	5	4	4	3	4	4	4	5	4		2	3	2	2	2	2	1	2	2	2	1	1	1	1	1	2	2	1	1	2	2	2
983	1	1	4	1	1	1	1	1	5	1	1	1	0	1	1		2	2	2	2	2	2	2	2	2	2		1	1	1	1	1	1	1	1	1	1	1	1	1	1	1	1	1	1	1	1	1	1
984	2	2	4	1	0	0	2	0	4	3	0	0	1	4	3		6	6	6	1	4	4	4	4	4	4		2	3	2	2	3	3	2	3	2	2	2	2	3	2	3	3	3	2	3	3	3	2
985	2	2	4	1	1	0	2	0	3	4	0	0	1	4	2		4	4	3	5	3	3	4	3	4	3		2	2	1	1	1	1	1	1	1	1	1	1	1	1	1	1	1	1	1	1	1	1
986	2	2	4	1	1	0	2	1	4	4	0	0	1	6	1		5	5	5	5	5	5	1	5	5	5		4	0	3	3	3	3	0	3	3	0	0	0	0	0	0	3	3	0	0	4	0	3
987	2	2	4	1	1	1	2	0	3	3	0	0	0	1	3		5	4	3	4	3	3	3	5	4	3		2	3	3	2	2	2	2	2	2	2	2	2	2	2	2	2	2	2	2	2	2	2
988	2	2	4	2	1	1	2	1	4	4	0	0	0	2	2		1	1	1	5	4	2	1	2	2	2		1	2	2	0	0	0	0	0	0	0	0	0	0	0	0	0	0	0	0	0	0	0
989	2	2	4	1	1	1	2	1	3	3	0	0	1	6	1		5	5	5	5	5	5	5	5	5	5		3	1	3	3	3	3	3	3	3	3	3	3	3	3	3	3	3	3	3	3	3	3
990	2	2	2	1	1	0	2	0	3	4	0	0	0	5	2		4	3	2	2	2	3	4	3	3	2		1	3	1	1	1	1	1	1	1	2	1	1	1	1	1	1	1	1	1	1	1	1
991	2	2	4	1	1	0	2	0	4	3	0	0	0	5	3		2	2	4	3	3	3	2	3	4	2		1	2	0	1	1	2	0	2	2	0	0	0	0	0	0	0	0	0	0	0	0	0
992	2	1	4	2	1	0	1	0	3	3	0	0	0	4	1		4	4	5	5	5	5	4	3	5	5		1	3	1	1	1	2	2	2	2	1	1	1	1	1	1	1	1	1	2	1	1	1
994	2	1	4	1	1	0	1	0	1	3	0	0	0	2	2		4	4	2	3	5	4	2	3	4	2		1	3	2	1	1	2	2	1	1	2	2	3	0	3	3	3	2	4	3	4	3	1
995	1	1	2	2	0	0	1	1	4	5	1	1	1	4	1		5	5	5	4	5	5	5	5	5	5		3	3	3	3	3	3	3	3	3	2	2	2	3	3	2	2	2	2	2	2	3	3
997	1	1	3	1	1	0	1	1	3	3	0	0	1	1	1		2	2	2	2	2	2	2	1	2	2		1	0	0	0	1	1	0	1	0	1	1	0	1	1	0	0	0	0	1	0	0	0
998	2	2	4	2	1	0	2	0	3	4	0	0	0	5	1		4	4	4	5	3	3	3	2	3	2		1	3	2	1	1	1	1	1	1	1	1	1	1	1	1	1	1	2	2	2	1	1
1000	2	2	4	1	1	0	2	0	3	3	0	1	1	4	3		2	3	4	4	4	3	4	3	4	3		2	2	2	2	2	2	2	2	2	2	1	1	1	1	1	1	2	1	1	2	2	2
1001	2	2	4	1	1	0	2	0	4	4	0	0	0	3	2		2	2	2	3	2	2	3	1	2	2		1	4	1	0	0	1	0	1	1	0	0	0	0	0	0	0	0	0	0	0	0	0
1003	1	2	2	2	1	0	2	1	3	3	0	0	1	4	2		2	2	2	2	2	2	2	2	2	2		1	3	2	1	1	2	2	2	2	2	1	2	1	1	4	3	1	1	1	1	1	1
1005	1	1	2	2	1	0	1	0	4	4	0	0	1	4	2		5	5	3	5	3	5	5	5	3	5		2	4	0	0	0	2	0	0	2	2	0	0	0	0	0	0	0	0	0	0	0	0
1006	2	2	4	3	1	1	2	0	4	4	0	0	1	6	3		1	2	2	5	4	2	1	2	2	2		1	3	1	1	1	2	1	1	3	1	0	0	0	0	0	0	0	0	0	1	1	2
1007	2	1	4	1	1	0	1	1	5	3	0	0	1	6	2		3	3	3	3	3	3	3	3	3	3		2	2	1	0	0	0	0	0	0	0	0	0	0	0	0	0	0	0	1	2	0	0
1008	2	2	4	2	0	1	2	1	3	3	1	1	1	4	2		3	3	3	3	3	3	3	3	3	3		1	1	1	1	1	1	2	2	2	1	0	0	0	0	0	0	0	0	0	0	0	0
1009	2	1	4	3	1	0	1	0	4	3	0	0	1	3	2		2	2	2	2	2	4	2	2	2	2		0	0	0	0	0	0	0	0	0	0	1	0	0	0	0	0	0	0	0	0	0	0
1010	1	2	4	2	1	0	2	1	3	4	0	0	1	4	1		5	5	5	5	3	5	5	5	5	3		1	3	1	1	1	1	1	1	1	1	1	1	1	1	1	1	1	1	1	1	1	1
1011	2	2	4	1	1	1	2	0	4	4	0	0	1	6	2		1	1	1	5	3	1	1	2	2	1		1	4	0	0	0	2	0	1	1	1	1	1	1	0	2	2	1	1	1	1	1	1
1012	2	2	4	1	0	0	2	1	4	4	0	0	1	6	1		3	3	2	4	3	3	3	3	3	3		1	3	2	1	1	3	1	1	1	1	1	1	1	1	1	1	2	1	1	2	1	2
1013	1	1	4	1	1	0	1	0	3	4	0	0	1	4	1		5	2	4	5	1	5	5	2	6	1		2	4	3	1	1	3	0	0	1	1	0	0	1	0	2	2	0	0	0	1	2	3
1014	2	2	4	1	1	1	2	1	3	4	0	0	1	5	3		3	3	4	3	3	4	3	3	5	3		1	4	2	1	2	1	1	2	2	2	1	1	2	1	1	2	2	1	2	2	2	2
1015	1	1	4	1	1	0	1	0	3	2	1	1	1	6	1		3	6	6	6	6	6	6	6	6	6		4	4	1	1	1	1	1	1	4	1	1	1	1	1	4	4	1	1	1	4	1	4
1016	2	2	4	1	1	1	2	1	4	4	0	0	1	5	1		4	2	2	4	2	2	2	2	6	1		2	4	1	2	2	1	0	1	1	0	0	0	0	0	0	0	0	0	1	2	2	3
1017	2	2	4	3	1	0	2	0	3	3	0	0	1	4	3		3	2	2	2	2	2	2	2	2	2		1	1	1	1	2	2	1	1	2	1	0	0	0	0	0	1	2	1	1	1	1	1
1018	1	2	2	1	0	0	2	1	3	5	0	0	0	6	2		1	1	1	1	1	1	1	1	1	1		0	0	0	0	0	0	0	0	0	0	0	0	0	0	0	0	0	0	0	0	0	0
1019	1	2	2	1	1	0	2	0	4	4	0	0	1	4	2		2	2	2	2	2	2	2	3	2	2		1	1	1	0	0	0	1	1	1	1	1	1	1	1	1	1	1	1	1	1	1	1
1020	1	2	2	1	1	0	2	0	3	3	0	0	1	3	1		3	2	5	5	3	3	4	4	3	5		2	2	2	2	2	3	2	1	3	2	2	1	2	2	2	3	2	1	1	3	2	3
1021	1	2	2	1	0	0	2	0	3	3	0	1	1	5	1		1	5	3	6	5	5	2	2	5	2		1	2	1	0	0	0	0	0	0	0	2	2	3	3	3	0	0	4	1	3	1	3
1022	1	2	2	1	1	0	2	0	5	4	0	0	0	4	2		1	2	4	2	2	2	2	3	3	2		1	2	1	1	1	2	1	2	2	1	1	1	1	1	1	1	1	1	1	1	1	1
1023	1	1	2	1	0	0	1	0	3	3	0	0	1	6	3		3	4	3	4	3	1	1	1	1	1		0	0	0	0	0	0	0	0	0	0	0	0	0	0	0	0	0	0	0	0	0	0
1024	1	2	2	1	1	1	2	0	4	4	0	0	0	5	2		3	4	3	3	3	2	4	3	4	2		2	2	1	2	2	1	2	1	2	2	0	1	1	2	1	1	1	1	1	1	1	1
1025	1	2	2	1	1	0	2	1	4	3	0	0	0	4	3		4	4	2	3	4	4	4	4	3	2		2	3	1	2	1	1	1	0	2	1	1	1	1	2	1	3	2	1	1	1	1	1
1026	1	2	2	2	1	0	2	0	3	3	0	0	0	5	3		4	4	3	3	3	4	3	3	4	3		2	1	2	2	2	2	1	2	2	2	1	1	1	1	1	2	1	3	2	2	2	2
1027	1	2	2	1	1	0	2	0	4	4	0	0	0	4	2		4	4	4	3	3	3	2	2	4	2		1	3	1	0	0	0	0	0	1	0	0	0	0	0	0	0	0	0	0	0	0	0
1028	1	1	2	1	1	1	1	1	4	4	0	0	0	5	2		1	2	4	4	1	1	4	2	2	1		2	4	2	1	1	2	1	1	2	0	0	0	0	0	0	0	0	0	0	0	0	0
1029	1	2	2	2	1	0	2	0	3	3	0	0	1	5	1		2	2	4	5	4	4	3	5	5	3		1	2	1	1	1	2	2	1	3	1	2	1	1	2	1	1	1	3	2	4	2	2
1030	1	1	2	3	1	1	1	0	3	3	0	0	1	4	3		2	2	4	3	3	4	3	3	3	3		1	3	1	1	1	2	1	1	2	1	1	1	1	1	1	1	1	1	1	1	1	1
1031	1	2	2	1	1	0	2	0	4	4	0	0	1	3	2		2	4	1	3	3	3	3	3	3	3		1	4	0	2	1	2	1	1	1	1	1	0	0	0	2	2	0	0	0	0	1	1
1032	1	2	2	2	1	0	2	0	4	4	0	0	0	4	2		1	1	2	1	1	1	1	1	2	1		0	4	1	0	0	0	0	0	0	1	0	0	0	0	0	0	0	0	0	0	0	0
1033	1	2	2	1	1	0	2	0	4	4	0	0	0	5	2		3	3	5	3	3	3	3	3	4	3		1	2	1	1	2	2	1	1	2	1	2	1	1	0	2	2	2	1	1	1	1	2
1034	2	1	2	3	1	0	1	0	4	5	0	0	1	6	1		3	3	5	5	4	3	3	3	3	1		2	2	1	1	2	2	2	1	1	0	2	2	2	0	0	0	0	0	0	0	0	0
1035	1	2	2	1	1	0	2	0	3	3	0	0	1	6	1		2	4	5	6	6	6	3	5	4	3		2	4	1	0	1	2	1	1	2	1	0	0	0	1	1	1	1	1	2	2	2	2
1036	1	2	2	1	1	0	2	1	4	4	0	0	0	3	2		2	3	3	2	2	2	4	2	4	2		1	4	1	1	1	1	1	2	1	1	1	1	1	2	1	1	1	1	1	1	2	1
1037	1	2	2	1	1	0	2	0	4	4	0	0	1	6	1		2	2	2	2	2	2	2	2	2	2		1	1	1	1	1	1	1	1	1	1	1	1	1	1	1	1	1	1	1	1	1	1
1038	1	1	2	3	1	1	1	0	4	4	0	0	1	6	2		1	1	1	3	3	4	2	3	4	3		1	4	1	1	1	2	0	0	0	0	0	0	0	0	0	0	0	0	0	0	0	0
1039	1	2	2	2	1	0	2	1	3	5	0	0	1	5	2		1	4	6	3	3	3	4	2	5	3		2	4	1	0	0	2	0	2	2	3	1	2	1	0	0	0	3	2	0	1	1	1
1040	2	1	2	2	1	0	1	0	3	3	0	0	1	6	1		4	4	4	4	4	4	4	4	4	4		1	1	1	1	1	2	1	1	1	1	0	0	0	0	0	0	0	0	0	0	0	0
1041	1	1	2	2	1	0	1	0	4	3	0	0	0	2	3		1	2	2	1	1	1	1	1	1	2		1	4	0	0	0	1	0	0	0	0	0	0	0	0	0	0	0	0	0	0	0	0
1042	1	2	2	1	1	0	2	0	4	3	0	1	1	6	1		4	4	4	4	4	4	4	4	4	3		1	2	1	1	1	2	1	1	1	1	2	1	2	1	1	1	0	1	1	2	2	2
1043	1	2	2	1	1	0	2	0	4	3	0	0	0	5	3		2	2	2	4	2	2	3	3	3	2		1	3	0	0	0	0	0	0	0	0	0	0	0	0	0	0	0	0	0	0	0	0
1044	1	2	2	1	1	0	2	0	3	3	0	0	1	5	3		5	5	5	4	4	4	4	4	4	4		2	2	2	2	2	2	2	2	2	2	0	0	0	0	0	0	0	1	0	0	1	1
1045	1	2	2	1	1	0	2	0	3	3	0	0	1	6	2		3	3	4	3	3	4	3	3	4	3		2	3	2	1	1	2	1	0	1	0	1	1	0	1	1	1	1	0	0	2	1	2
1046	1	2	2	1	1	0	2	0	4	4	0	0	1	3	2		4	2	1	3	2	2	1	2	2	2		1	3	1	1	1	1	1	1	1	1	1	1	1	1	1	1	1	1	1	1	1	1
1047	1	2	2	1	1	0	2	0	3	4	0	0	0	3	2		1	1	1	1	1	1	1	1	1	1		1	2	2	0	1	1	1	0	1	1	1	1	1	1	1	1	1	1	1	1	1	1
1048	2	2	2	1	1	0	2	0	3	4	0	0	0	3	1		2	4	5	2	5	4	2	2	4	4		2	3	1	0	0	2	0	2	2	1	0	0	0	0	1	1	0	0	2	2	1	2
1049	1	2	2	2	1	0	2	0	3	3	0	0	1	6	2		6	6	6	6	6	6	6	6	6	6		4	4	4	4	4	4	4	4	4	4	4	4	4	4	4	4	3	2	1	0	2	2
1050	2	1	3	1	0	0	1	1	4	3	0	0	1	6	1		1	3	3	3	2	3	2	2	2	2		2	2	1	1	1	2	1	1	1	1	0	2	1	1	4	1	1	1	1	1	1	2
1051	2	2	2	1	1	0	2	1	3	3	0	0	1	6	1		5	4	3	4	4	4	4	5	5	5		2	2	1	1	0	1	0	0	2	1	2	2	0	0	0	0	1	1	2	2	1	2
1052	1	1	1	2	1	0	1	0	4	3	0	0	0	6	2		1	1	1	3	2	1	1	2	2	2		1	4	1	1	1	2	1	0	0	0	0	0	0	1	1	1	1	0	0	1	1	1
1053	1	2	1	1	1	0	2	0	4	3	0	0	1	6	1		5	4	5	6	5	2	3	5	5	3		2	1	1	3	3	4	1	3	3	3	1	1	2	1	4	1	2	4	1	2	2	3
1054	1	1	1	1	1	1	2	0	4	4	0	0	0	3	3		4	4	2	1	1	2	1	1	5	3		3	2	1	1	1	3	1	1	3	1	1	1	1	1	2	2	2	1	2	1	2	2
1055	1	1	1	1	1	0	2	1	4	3	0	0	1	6	1		3	2	5	4	4	6	5	6	5	6		3	1	2	4	4	1	1	1	1	1	3	3	3	1	3	2	2	2	2	2	2	2
1056	1	1	1	1	1	0	1	0	4	3	0	0	1	3	3		2	2	4	4	3	5	3	4	4	2		2	2	1	1	1	2	1	1	2	1	0	0	0	0	0	1	1	1	1	1	1	1
1057	1	1	1	1	1	0	2	0	3	3	0	0	1	4	2		2	5	5	4	2	4	5	5	4	2		1	3	1	1	1	1	1	1	1	1	1	1	1	1	1	1	1	1	1	1	1	1
1058	1	1	1	3	1	0	1	1	4	3	0	0	0	3	2		1	1	1	1	1	1	1	1	1	1		1	4	1	1	1	1	0	1	2	0	0	0	0	0	0	0	0	0	0	0	0	0
1059	1	1	1	1	1	0	1	0	4	3	0	0	1	2	1		2	2	2	2	2	2	2	2	2	2		2	2	3	1	1	1	1	0	0	0	1	1	1	1	1	1	1	1	1	1	1	0
1060	1	1	1	1	1	0	2	0	3	3	0	0	0	4	2		3	4	5	4	4	4	4	4	4	4		2	3	1	1	1	2	1	1	1	1	1	1	1	2	1	1	1	1	1	2	2	2
1061	1	1	1	1	1	0	2	0	3	1	0	0	0	3	1		1	1	6	1	1	6	6	4	4	4		2	2	2	2	2	2	2	2	2	2	2	2	2	2	2	2	2	2	2	2	2	2
1062	1	1	1	3	1	0	2	0	4	2	0	0	0	5	2		5	2	2	2	2	4	5	2	6	4		1	4	1	1	1	2	1	2	2	1	0	0	0	0	0	0	0	0	0	0	0	0
1063	1	1	1	1	1	1	2	0	4	3	0	0	1	3	3		1	2	2	5	3	4	4	3	3	1		1	4	2	1	1	2	1	1	1	1	1	1	1	1	1	1	1	1	1	0	1	1
1064	1	1	1	1	1	0	1	0	4	3	0	0	0	4	3		1	2	1	1	1	1	1	1	2	1		2	2	1	0	0	0	0	2	2	2	0	0	0	0	0	0	0	2	0	2	2	2
1065	1	1	1	3	1	0	1	0	3	4	0	0	0	4	3		5	4	2	1	1	4	3	4	4	2		1	3	0	0	0	0	0	0	0	0	0	0	0	0	0	0	0	0	0	1	1	2
1066	1	1	1	1	1	0	2	0	5	2	0	0	0	1	2		1	1	1	1	1	1	1	1	1	1		2	3	1	0	0	1	0	0	2	0	0	0	0	0	0	0	0	0	0	0	0	0
1067	1	1	1	2	1	0	1	0	4	3	0	1	1	6	1		2	4	4	4	4	3	3	4	5	2		2	2	1	0	1	2	0	1	2	1	1	1	1	2	1	0	2	2	0	1	1	2
1068	1	1	1	2	1	0	2	1	4	3	0	0	1	5	2		2	3	2	2	2	2	2	4	3	1		1	3	1	2	1	2	2	1	1	2	1	1	1	1	1	1	1	1	1	1	1	1
1069	1	1	1	3	1	0	1	0	4	3	0	0	1	4	2		3	2	3	4	3	3	4	4	3	2		2	2	2	2	2	2	1	2	2	1	2	1	1	2	2	2	1	2	2	3	3	2
1070	1	1	1	1	1	0	2	0	3	3	0	0	1	6	1		4	4	5	5	4	6	5	4	5	4		2	3	2	3	3	3	3	3	3	3	2	2	2	2	2	2	2	2	2	2	2	3
1071	1	1	1	2	1	0	2	0	3	3	0	0	1	3	2		3	3	3	2	2	3	2	3	3	3		2	2	1	1	1	2	1	1	1	1	0	0	0	0	2	1	1	1	1	1	1	1
1072	1	1	1	1	1	1	2	0	3	3	0	0	1	5	3		4	4	3	4	3	4	3	4	4	3		2	3	1	2	2	2	2	1	2	2	1	1	1	1	2	2	2	2	2	2	2	2
1073	1	1	1	1	1	0	2	0	5	5	0	0	1	6	3		4	4	4	4	4	4	4	4	4	4		3	2	4	4	4	3	1	3	3	3	0	0	0	0	4	1	1	1	1	4	1	3
1074	1	1	1	3	1	0	1	0	4	3	0	0	1	6	1		5	5	4	4	4	5	5	5	5	4		2	2	1	1	2	2	1	2	2	2	2	2	2	2	2	1	2	1	1	2	2	2
1075	1	1	1	2	1	0	1	0	4	4	0	0	0	5	2		1	1	2	1	1	1	1	1	2	2		1	4	1	1	1	1	1	1	1	1	0	0	0	0	0	0	0	0	0	0	0	0
1076	1	1	1	1	1	0	1	0	4	3	0	0	1	4	2		2	2	1	5	5	4	1	5	5	2		2	4	1	0	0	0	0	0	1	1	2	0	0	0	2	3	3	0	0	1	0	2
1077	1	2	1	2	1	1	2	1	4	4	0	0	1	6	1		2	2	5	4	4	5	4	4	4	2		2	2	3	2	2	3	1	2	3	2	2	2	2	1	3	2	2	2	2	2	2	2
1078	1	2	1	3	1	0	2	0	3	3	0	0	1	4	3		3	3	4	4	1	3	1	4	4	4		2	3	0	2	2	1	1	1	2	1	1	1	1	1	0	1	1	2	1	2	1	1
1079	1	1	1	1	1	0	2	0	3	1	0	0	1	2	2		1	1	5	5	2	1	1	1	1	1		0	4	2	0	0	1	1	2	2	0	0	0	0	0	0	0	0	1	0	4	1	1
1080	1	1	1	1	1	1	2	0	4	3	0	0	1	4	2		4	3	4	4	4	4	3	2	3	3		1	3	3	2	1	2	1	1	3	1	1	1	1	1	1	1	1	1	1	1	1	1
1081	1	2	1	1	1	0	1	0	5	4	0	0	0	3	2		1	1	1	1	1	1	1	1	1	1		0	4	0	0	0	0	0	0	0	0	0	0	0	0	0	0	0	0	0	0	0	0
1082	1	1	1	2	1	0	2	0	3	3	0	0	0	4	3		4	4	4	4	4	4	4	4	4	4		2	2	2	2	2	2	2	2	2	2	2	2	2	2	2	2	2	2	2	2	2	2
1083	1	2	1	3	1	0	2	0	4	4	0	0	1	4	2		1	1	1	1	1	1	1	5	1	1		0	3	0	0	0	0	0	0	0	0	0	0	0	0	0	0	0	0	0	0	0	0
1084	1	2	1	1	1	0	1	0	3	3	0	0	1	4	1		3	4	6	4	4	5	2	3	5	3		4	3	2	3	3	3	1	2	2	1	2	1	1	2	2	1	2	1	1	2	2	2
1085	1	2	1	1	1	1	2	0	1	3	0	0	1	6	2		2	3	2	2	2	2	2	4	4	2		1	3	0	0	0	3	0	0	0	1	0	0	0	0	0	0	2	0	0	0	1	1
1086	1	2	1	1	1	1	2	0	5	3	0	0	0	4	2		4	2	5	1	3	2	2	5	5	4		2	3	0	1	1	2	0	0	1	1	1	1	0	0	1	2	1	2	0	1	0	0
1087	1	2	1	1	1	0	2	0	3	3	0	0	1	6	3		4	4	3	2	2	4	2	3	5	3		1	2	1	1	1	2	1	1	1	1	1	1	1	1	1	1	1	1	1	1	1	1
1088	1	2	1	1	1	0	2	0	4	3	0	0	0	3	2		2	1	2	1	1	2	1	1	3	1		1	4	2	1	1	1	2	1	1	1	1	1	1	1	1	1	0	0	0	0	1	1
1089	1	2	1	1	1	1	2	0	4	2	0	0	1	3	2		3	4	3	4	3	3	4	3	3	3		1	3	1	1	1	2	1	2	1	1	1	1	1	1	1	1	1	1	1	1	1	1
1090	1	1	1	1	1	0	2	0	4	4	0	0	1	5	2		3	3	4	4	4	4	3	3	4	3		2	2	1	1	1	2	1	1	2	1	1	1	1	1	1	1	1	1	1	1	1	1
1091	1	1	1	2	1	1	1	0	4	3	0	0	0	4	2		3	3	4	3	3	2	3	4	4	2		1	2	1	1	1	2	0	1	2	1	1	1	1	1	1	1	1	2	1	1	1	2
1092	1	2	1	1	1	0	2	1	3	2	0	0	1	5	2		4	3	4	3	2	4	3	4	4	4		3	4	2	2	1	2	2	2	2	1	0	0	0	1	1	0	0	1	0	0	2	2
1093	1	2	1	1	1	0	2	0	4	4	0	0	0	3	2		3	3	2	3	3	3	3	3	3	3		1	2	2	1	1	2	1	1	1	1	1	1	1	1	1	1	1	1	1	1	1	1
1094	1	1	1	1	0	0	2	0	3	4	0	0	1	6	2		2	2	4	5	5	5	5	4	4	2		2	2	2	0	0	1	0	1	1	0	2	0	0	0	0	0	0	2	0	1	1	1
1095	1	2	1	2	1	0	2	0	4	3	0	0	1	6	3		3	4	3	3	4	4	2	4	4	4		1	4	1	1	1	2	1	1	2	2	2	1	1	0	1	0	1	1	1	2	2	2
1096	1	2	1	1	1	0	2	0	1	4	0	0	0	4	2		3	2	4	4	2	4	3	4	3	2		2	2	1	1	1	2	0	1	1	1	1	1	1	1	1	2	2	1	1	2	2	1
1097	1	2	1	3	1	0	2	0	4	5	0	0	1	5	2		3	3	3	2	2	3	3	5	4	3		1	2	1	1	1	2	1	0	2	2	2	2	1	1	2	1	2	1	2	1	1	1
1098	1	1	1	2	1	1	2	0	4	3	0	0	0	4	2		1	1	1	1	1	1	1	1	1	1		2	2	0	0	0	0	0	0	0	0	0	0	0	0	0	0	0	0	0	0	0	0
1099	1	2	1	1	1	0	2	1	4	3	0	0	1	6	2		4	5	6	3	4	3	4	4	5	3		3	2	3	4	2	3	2	1	2	3	2	1	1	2	3	2	3	2	2	4	3	3
1100	1	2	1	1	1	1	2	1	4	4	0	0	0	4	2		1	1	5	1	1	3	3	2	2	2		1	2	1	1	1	2	1	0	2	2	1	0	1	1	2	2	1	0	0	0	1	1
1101	1	2	1	2	1	0	1	0	4	3	0	0	1	5	2		2	2	1	2	2	2	2	3	2	1		1	4	1	0	0	1	0	1	1	1	0	0	0	0	0	0	0	0	0	0	0	0
1102	1	2	1	1	1	0	2	1	4	4	0	0	1	4	2		5	4	4	2	2	2	3	5	3	1		1	3	1	1	1	1	1	1	1	1	1	1	1	1	1	1	1	1	1	1	1	1
1103	1	2	1	1	1	0	2	0	3	2	0	0	1	5	3		4	3	2	2	2	2	1	1	3	1		1	3	0	1	1	2	2	1	1	1	0	0	0	1	1	1	1	2	1	2	1	1
1104	1	2	1	1	1	0	2	0	4	3	0	0	0	3	2		4	4	3	2	3	4	2	4	2	3		2	2	1	1	1	2	1	1	1	2	1	1	0	1	0	1	1	1	2	1	2	2
1105	1	2	1	3	1	1	2	1	3	4	0	0	0	2	2		2	2	2	1	1	1	1	2	3	1		1	2	0	0	2	1	1	0	1	1	0	0	0	1	1	0	1	0	0	0	0	1
1106	1	1	1	1	1	0	2	0	4	4	0	0	1	4	2		4	4	4	4	4	4	4	4	4	4		2	2	2	2	2	2	2	2	2	2	2	2	2	2	2	2	2	2	0	2	2	2
1107	1	1	1	1	1	0	1	0	3	3	0	0	0	3	2		4	2	2	3	2	2	2	2	6	4		1	4	1	0	0	2	0	0	0	0	0	0	0	2	1	3	2	0	2	1	1	1
1108	1	1	1	1	1	1	2	0	4	3	0	0	0	1	2		1	1	2	2	2	2	1	2	2	2		1	1	0	0	1	0	0	0	1	1	0	0	1	0	1	0	1	0	1	1	0	0
1109	1	2	1	1	1	0	2	0	3	3	0	0	1	2	2		4	3	3	4	1	4	4	1	4	4		2	1	2	1	2	3	3	1	1	1	2	2	2	2	1	1	1	4	4	4	2	2
1110	1	2	1	3	0	1	2	0	4	3	0	0	0	4	2		1	1	1	2	2	3	1	2	2	1		1	3	1	0	0	2	0	0	1	0	0	0	0	0	0	0	0	0	0	0	0	0
1111	1	2	1	1	1	0	2	0	3	3	0	0	1	3	2		5	2	5	1	1	1	1	5	5	1		1	2	2	0	0	1	1	1	2	1	1	2	0	1	1	1	1	2	1	1	1	2
1112	1	1	1	1	1	0	2	0	4	3	0	0	1	6	2		4	2	4	2	2	2	2	2	4	3		2	3	1	1	1	2	1	1	2	1	1	1	1	1	2	2	2	1	1	1	1	2
1113	1	2	1	2	1	0	1	0	3	3	0	0	1	4	2		4	1	6	5	5	2	3	4	6	1		2	3	1	1	2	3	1	0	2	0	0	0	0	0	0	0	0	0	0	1	0	0
1114	1	2	1	1	1	0	2	0	3	3	0	0	1	5	2		3	2	5	3	2	2	2	5	5	4		2	4	2	1	1	2	2	1	2	2	1	2	1	1	1	1	1	2	1	2	2	2
1115	1	2	1	2	0	0	1	0	4	3	0	0	0	5	2		2	2	2	2	2	4	2	3	3	1		1	2	1	1	2	2	0	0	0	0	1	0	0	1	0	1	1	1	0	1	1	1
1116	1	2	1	1	1	0	2	1	3	2	0	0	1	5	2		4	3	6	6	6	5	5	6	5	4		4	2	1	2	2	3	1	1	3	3	2	1	1	2	2	2	2	2	3	2	1	1
1117	1	1	1	3	1	0	1	1	3	3	0	0	1	4	1		3	3	3	4	4	3	3	3	3	3		1	2	2	2	2	2	2	2	2	2	2	2	1	1	1	1	1	1	1	2	1	2
1118	1	1	1	3	1	0	1	0	4	2	0	0	1	6	3		4	3	2	5	3	5	4	4	3	3		2	2	1	1	1	2	0	1	2	2	1	1	1	0	1	0	2	1	1	2	1	1
1119	1	2	1	1	1	0	2	0	4	3	0	0	0	2	3		2	2	3	4	2	2	2	3	3	3		1	2	2	1	2	2	2	2	2	2	2	2	2	0	1	0	1	1	0	1	1	2
1120	1	1	1	1	1	1	2	0	3	4	0	0	1	6	2		5	5	5	2	2	2	2	2	4	4		3	3	0	2	2	1	1	3	3	1	0	0	0	0	2	0	0	0	0	0	0	0
1121	1	1	1	2	1	0	1	0	3	3	0	0	1	4	2		3	2	5	2	2	2	3	3	4	3		2	2	1	1	1	2	1	2	2	1	1	1	0	0	1	1	1	1	1	1	1	1
1122	1	2	1	1	1	0	2	0	3	2	0	0	1	6	1		4	4	5	4	4	3	3	3	4	4		2	2	2	2	3	3	1	2	3	3	3	1	1	2	3	2	2	3	3	3	3	3
1123	1	1	1	2	1	0	2	1	4	4	0	0	1	5	2		1	1	1	1	1	2	1	4	4	2		1	4	0	1	1	2	0	1	2	1	1	0	0	0	0	1	1	1	1	1	0	1
1124	1	1	1	1	1	0	2	0	4	2	0	0	0	4	2		4	2	2	2	2	3	3	2	3	2		2	1	2	1	2	2	1	2	2	0	0	0	0	0	0	0	0	0	0	0	0	0
1125	1	2	1	1	1	0	1	0	4	2	0	0	0	3	2		2	3	4	5	3	3	2	3	4	4		1	3	2	1	1	2	1	1	2	2	2	1	0	2	1	2	3	1	1	1	1	1
1126	1	2	1	2	1	1	2	0	5	5	0	0	1	4	2		1	1	1	1	1	1	1	1	1	3		1	3	1	0	0	0	0	0	0	0	0	0	0	0	0	0	0	0	0	0	0	0
1127	1	1	1	2	1	0	2	0	4	2	0	0	0	2	2		1	1	4	2	1	1	1	1	1	1		0	4	0	0	0	0	0	0	0	0	0	0	0	0	0	0	0	0	0	0	0	0
1128	1	1	1	1	1	0	2	1	4	3	0	0	0	6	2		5	2	5	2	2	2	2	2	5	2		2	2	1	2	2	2	1	2	2	2	2	2	2	1	2	2	2	0	1	2	2	2
1129	1	2	1	1	1	0	2	0	4	3	0	0	1	3	1		3	4	2	3	3	3	2	4	4	1		2	3	3	1	1	3	1	0	0	1	2	1	1	0	0	0	0	0	0	1	1	2
1130	1	2	1	1	1	0	2	0	4	4	0	0	0	5	2		3	3	5	4	2	2	3	3	4	2		2	2	1	1	1	2	1	1	1	1	0	0	0	1	1	0	2	2	1	1	0	2
1131	1	2	1	1	1	0	2	0	4	3	0	0	1	4	3		2	2	4	2	2	2	2	3	4	2		2	3	1	2	2	2	1	2	2	1	1	1	1	1	1	1	1	1	1	2	2	2
1132	1	1	1	1	1	0	1	0	4	4	0	0	1	5	3		4	4	4	4	4	4	3	4	4	3		2	3	2	1	1	2	1	1	2	2	1	1	1	1	2	2	1	1	2	2	2	2
1133	1	2	1	1	1	0	2	0	3	3	0	0	1	4	3		5	4	5	3	1	4	3	3	5	2		2	4	1	1	1	2	0	1	2	1	1	1	1	1	1	1	1	3	3	2	2	2
1134	1	1	1	1	1	0	2	0	1	1	0	0	1	2	2		1	1	1	1	1	1	1	1	1	1		1	4	0	0	0	0	0	0	1	0	1	1	1	1	1	1	1	1	1	1	1	1
1135	2	1	4	2	1	1	1	1	5	1	0	0	0	4	2		5	5	5	5	5	5	5	5	5	5		3	3	3	3	3	3	3	3	3	3	3	3	3	3	3	3	3	3	3	3	2	2
1136	1	1	1	1	1	0	1	1	4	4	0	0	0	4	2		2	2	2	2	2	2	2	2	2	2		1	4	1	0	0	2	1	1	1	1	1	1	1	1	2	0	0	0	0	0	0	0
1137	1	1	1	1	1	0	2	0	3	3	0	0	1	5	2		2	3	4	2	3	4	3	5	4	2		2	3	1	1	2	2	1	2	3	2	2	3	2	1	1	1	1	0	2	2	1	1
1138	1	2	1	1	1	0	2	0	3	3	0	0	1	3	2		3	4	2	3	3	3	5	5	5	2		2	2	1	1	1	2	2	2	2	1	1	0	0	0	0	0	2	0	0	2	2	2
1139	1	1	1	1	1	0	2	0	5	5	0	0	1	6	2		4	1	2	1	1	4	2	4	4	4		2	3	2	1	1	2	2	1	1	2	2	1	1	3	3	2	1	2	3	2	1	2
1140	1	2	1	1	1	0	2	0	3	3	0	0	1	4	2		3	3	3	2	2	3	2	3	4	2		2	3	1	1	1	1	1	1	2	2	1	1	1	2	2	1	2	1	2	2	1	2
1141	1	2	1	3	1	0	2	0	4	3	0	0	1	3	2		3	4	2	2	2	4	4	4	2	5		2	3	2	0	2	2	2	2	1	3	0	0	0	2	1	2	2	2	2	2	1	2
1142	1	1	4	3	0	0	1	0	2	4	0	0	0	1	2		3	3	4	3	4	4	3	4	4	3		2	2	3	2	2	2	3	2	2	3	3	2	2	2	3	2	2	3	2	3	3	3
1143	1	1	1	1	1	0	2	0	3	3	0	0	1	5	3		3	2	2	4	2	4	3	4	5	3		2	4	4	1	1	3	1	1	1	1	2	1	1	3	3	3	0	0	0	3	3	3
1144	1	1	1	1	1	0	1	0	5	5	0	1	1	6	2		1	1	2	1	1	3	2	3	2	1		1	4	1	0	0	1	0	0	1	0	0	0	0	1	0	0	0	0	0	0	0	0
1145	1	1	1	2	1	0	1	0	4	4	0	0	0	5	2		2	3	2	2	2	2	2	5	4	4		1	3	1	1	1	2	1	1	1	1	1	2	2	2	1	1	1	2	2	1	2	2
1146	1	1	1	1	1	0	2	0	3	3	0	0	1	6	2		5	5	5	3	3	2	2	2	5	3		2	2	2	2	3	2	1	2	2	2	1	2	1	2	2	2	2	1	3	3	3	2
1147	1	1	1	1	1	0	2	0	4	3	0	0	1	4	2		3	3	4	3	3	3	3	3	4	3		2	2	1	1	1	2	1	1	1	2	1	1	1	1	1	1	1	1	1	1	1	1
1148	1	2	1	3	1	0	1	0	2	2	0	0	1	6	3		4	4	6	6	4	4	4	4	4	3		0	0	0	3	3	4	0	2	3	2	1	1	1	1	4	4	4	4	4	4	0	3
1149	1	2	1	1	1	0	2	0	2	2	0	0	0	2	2		3	2	5	6	2	2	2	3	3	5		2	3	1	2	2	1	1	1	2	1	0	0	0	0	1	1	1	1	1	1	1	1
1150	1	2	1	1	1	0	2	0	3	3	0	0	1	6	2		3	3	5	5	2	4	3	5	4	3		1	3	2	0	2	3	1	1	3	3	0	0	0	0	0	0	2	1	1	2	2	2
1151	1	2	1	3	1	1	1	0	5	3	0	0	1	5	1		1	1	4	2	4	4	3	5	3	1		1	4	0	1	1	2	0	2	2	1	1	1	1	0	1	1	3	1	1	2	1	2
1152	1	2	1	3	1	0	1	1	4	3	0	0	0	4	2		2	1	1	4	2	1	1	2	2	1		1	4	2	0	1	2	1	0	2	1	0	0	0	0	0	1	0	1	0	0	0	0
1153	1	2	1	1	1	0	2	0	4	3	0	0	1	4	2		4	4	4	3	3	4	3	4	4	4		2	2	0	0	2	2	0	1	1	0	0	0	0	0	0	0	0	0	0	0	1	1
1154	1	2	1	2	1	0	1	0	4	3	0	0	0	2	2		1	3	3	1	1	2	4	4	4	3		1	2	1	1	1	1	1	1	1	1	1	1	1	1	1	1	1	1	1	1	1	1
1155	1	1	1	2	1	0	2	0	4	3	0	0	1	4	2		1	1	2	3	1	3	1	1	4	1		1	4	0	0	0	2	0	2	1	0	0	0	0	0	0	0	0	2	0	0	1	1
1156	2	1	4	1	1	0	1	0	4	4	0	0	0	6	2		3	3	4	4	2	3	2	4	3	2		1	2	1	1	1	1	0	0	0	1	1	0	0	0	0	0	0	0	0	0	0	0
1157	2	2	4	1	1	0	2	0	3	3	0	0	1	4	2		2	3	1	2	2	3	2	4	4	2		1	3	4	1	1	2	1	2	2	1	1	1	1	1	1	1	2	0	0	2	1	1
1158	2	2	4	1	1	0	2	0	4	4	0	0	1	3	1		3	2	2	4	2	4	3	4	4	3		1	2	1	1	1	1	1	1	1	1	1	1	1	1	1	0	0	0	0	1	1	1
1159	1	2	3	1	1	0	2	0	3	3	0	0	1	5	3		2	2	2	3	3	5	3	4	4	2		0	4	0	0	0	2	0	0	0	0	0	0	0	0	0	0	0	0	0	0	0	0
1160	2	2	4	2	0	0	2	0	2	4	0	0	0	6	2		2	4	5	4	4	4	4	4	4	3		2	3	3	2	2	1	1	1	1	1	1	1	1	1	1	1	1	1	1	1	1	1
1161	1	2	2	1	1	1	1	0	5	5	0	0	0	3	2		3	3	3	3	3	3	3	3	3	3		1	1	1	1	1	1	1	1	1	1	1	1	1	1	1	1	1	1	1	1	1	1
1162	1	2	3	1	1	0	2	0	5	4	0	0	1	6	3		1	4	2	5	2	4	4	4	4	2		1	2	1	1	1	1	1	1	2	1	0	0	0	0	2	0	1	2	1	1	1	1
1163	1	1	1	1	1	0	2	0	5	4	0	0	1	6	2		1	1	1	1	1	1	1	1	1	1		0	0	0	2	2	0	0	0	0	0	0	0	0	0	0	2	0	0	0	0	0	0
1164	2	2	3	1	1	0	2	0	3	3	0	0	0	3	2		3	3	2	2	2	2	2	4	3	2		2	2	2	1	1	1	2	2	1	1	1	1	1	1	1	1	1	1	1	2	1	1
1165	2	1	4	2	1	1	1	0	4	5	0	0	0	2	2		1	2	1	3	3	3	1	2	2	3		1	4	0	0	0	1	0	0	0	0	0	0	0	1	0	1	0	0	0	0	0	0
1166	1	2	3	1	1	0	2	0	3	4	0	0	0	4	1		4	4	2	1	1	1	1	4	4	1		2	3	2	1	1	2	0	0	3	3	1	1	1	1	2	2	0	0	0	2	2	2
1167	1	2	3	3	1	0	2	0	4	4	0	0	0	3	2		2	2	5	2	1	2	2	2	2	2		1	3	0	1	0	1	0	1	2	0	0	0	0	0	0	0	0	0	0	0	0	0
1168	1	2	3	1	1	1	2	0	3	4	0	0	1	5	2		2	3	4	4	3	4	3	2	4	3		2	2	1	0	0	1	1	0	2	1	0	0	0	0	2	2	1	1	1	0	0	2
1169	2	2	4	2	0	1	2	1	3	4	0	1	0	4	2		1	1	1	4	1	1	1	1	1	1		0	0	0	0	0	0	0	0	0	0	0	0	0	0	0	0	0	0	0	0	0	0
1170	1	2	1	2	1	0	2	0	3	3	0	0	1	6	3		3	4	4	4	3	3	4	4	4	4		2	2	2	2	2	2	1	1	1	1	1	1	1	1	1	1	1	2	1	1	2	2
1171	1	2	1	1	1	0	2	0	5	3	0	0	0	6	3		4	1	2	1	1	4	5	3	4	1		2	4	1	0	0	2	0	1	0	0	1	0	0	1	1	1	1	0	1	0	1	1
1172	2	1	3	1	1	0	1	0	4	4	0	1	1	4	1		5	3	2	2	2	3	4	4	4	2		1	4	1	1	1	2	1	1	1	1	1	1	1	1	1	1	1	2	2	2	1	2
1173	1	1	1	2	1	0	2	0	3	3	0	0	1	5	2		3	3	3	3	3	4	4	4	4	4		2	2	2	2	2	2	2	2	2	2	1	1	1	1	1	1	1	1	1	1	1	1
1174	1	1	1	1	1	0	2	0	3	3	0	0	1	4	1		2	1	5	4	2	2	2	2	4	2		2	3	1	1	1	2	1	1	1	2	0	1	1	1	1	1	2	1	1	0	1	1
1175	1	1	3	2	1	1	1	1	4	4	0	0	0	6	2		4	3	3	3	2	3	3	4	4	2		2	2	2	1	1	2	1	1	2	1	0	0	0	1	1	1	2	1	1	2	2	2
1176	1	1	1	2	1	0	1	0	5	4	0	0	0	4	2		1	1	1	2	1	2	1	3	2	2		1	4	0	0	0	2	0	0	1	0	0	0	0	0	0	2	0	0	0	1	0	0
1177	1	1	1	3	1	0	1	0	4	3	0	0	1	5	2		2	4	2	2	2	2	2	4	4	3		1	2	1	1	0	1	0	0	0	0	0	0	0	0	0	0	0	0	0	0	0	0
1178	1	2	1	2	1	0	2	0	4	3	0	0	1	3	2		2	2	3	2	2	4	2	2	2	2		2	1	2	1	2	2	1	2	2	1	1	1	1	1	1	1	1	3	2	2	1	2
1179	1	2	3	1	1	0	2	0	4	4	0	0	1	4	2		1	3	3	2	1	3	1	4	3	2		1	4	1	0	0	1	0	0	0	0	0	0	0	0	0	0	1	0	1	2	1	2
1180	1	1	1	2	1	1	1	0	3	3	0	0	0	4	3		4	3	4	3	3	3	2	2	4	4		2	2	1	1	1	1	0	0	2	0	0	0	0	1	1	1	0	0	0	1	0	0
1181	1	2	2	1	1	0	2	0	4	5	0	0	0	3	2		2	2	4	4	2	4	4	3	3	3		1	3	1	0	0	0	0	0	0	0	0	0	0	0	0	0	0	0	0	0	0	0
1182	1	1	2	3	1	0	1	0	4	4	0	0	1	2	2		2	3	1	1	2	3	2	2	3	1		0	3	0	0	0	1	1	3	0	1	1	0	0	1	1	0	0	0	0	0	3	1
1183	1	1	2	1	1	0	1	0	3	3	0	0	1	3	3		4	3	4	4	3	3	4	3	3	3		2	2	2	1	1	1	1	1	1	1	1	1	1	1	1	1	1	1	1	1	1	1
1184	1	2	1	3	1	1	2	1	5	5	0	0	1	1	2		2	2	2	1	1	5	1	1	4	2		1	4	3	1	1	3	1	3	3	1	0	0	1	1	3	1	3	3	3	2	2	1
1185	1	2	2	1	1	1	2	1	3	3	0	0	0	6	3		4	4	3	4	4	4	4	4	4	4		2	2	1	1	1	1	1	1	1	1	1	1	1	1	1	1	1	1	1	1	1	1
1186	1	2	2	1	1	0	2	0	3	3	0	0	0	5	2		2	2	2	2	2	2	2	2	2	2		1	1	1	1	1	1	1	1	1	1	1	1	1	1	1	1	1	1	1	1	1	1
1187	1	2	2	1	1	0	2	0	4	4	0	0	0	3	2		4	2	2	3	2	2	2	2	4	3		1	2	1	1	1	1	0	1	1	1	1	1	1	1	1	1	1	1	2	1	0	1
1188	1	2	2	1	1	0	2	0	4	4	0	0	1	3	2		4	4	3	3	3	4	3	4	4	4		2	3	2	1	2	2	1	2	2	1	2	2	2	2	1	2	2	1	1	2	2	2
1189	1	2	2	1	1	1	2	1	2	5	0	0	1	6	2		2	2	2	5	5	5	5	5	5	2		1	3	1	2	1	1	1	1	1	1	1	1	1	1	1	1	1	1	1	1	1	1
1190	1	2	2	1	1	0	2	0	4	5	1	1	1	4	2		1	1	1	2	1	1	1	1	1	1		4	4	1	3	1	2	2	2	2	2	1	1	1	1	1	2	1	2	1	2	1	1
1191	1	2	1	1	1	0	2	0	3	3	0	0	0	4	3		3	2	2	4	4	4	5	2	1	1		2	2	0	0	1	3	2	1	0	0	0	0	0	0	0	0	0	0	0	2	2	2
1192	1	1	1	2	1	0	1	0	5	4	0	0	0	4	2		1	1	1	2	1	1	1	1	4	1		1	1	0	0	0	0	0	0	0	0	0	0	0	0	0	0	0	0	0	0	0	0
1193	1	1	1	1	1	0	2	0	3	3	0	0	1	5	2		4	4	4	3	2	4	4	5	5	3		2	4	0	2	2	3	1	0	1	0	0	1	0	0	0	0	1	0	0	1	2	2
1194	1	1	1	3	1	0	2	0	3	3	0	1	1	4	2		4	5	3	3	3	4	3	5	5	5		2	2	1	0	0	2	1	1	1	1	1	1	1	1	1	0	0	0	0	0	0	0
1195	1	2	1	1	1	0	2	0	4	4	0	0	1	5	2		4	4	5	4	4	4	4	3	4	2		1	2	2	2	2	2	1	2	2	1	1	1	1	1	1	1	1	2	2	2	2	2
1196	1	1	1	1	1	1	1	0	3	4	0	0	0	4	1		4	5	5	4	2	3	4	5	5	2		2	3	2	2	2	2	1	3	3	1	2	1	1	3	3	3	3	2	2	3	3	3
1197	1	1	2	1	1	1	1	0	4	4	0	0	1	3	2		2	2	2	5	2	3	2	2	2	2		2	3	1	1	1	2	2	1	1	2	1	1	1	1	1	1	1	2	1	1	1	1
1198	2	1	2	1	1	0	1	0	4	3	0	0	0	4	2		2	2	2	2	2	2	2	2	2	2		1	4	3	1	1	2	1	1	1	1	0	0	0	0	0	0	0	0	0	0	0	0
1199	1	2	2	1	1	0	2	0	4	3	0	0	1	3	2		3	2	5	2	2	4	2	2	5	2		2	4	1	1	1	2	1	1	1	1	0	0	0	0	0	0	0	1	2	1	1	1
1200	2	2	2	1	1	0	2	0	4	4	0	0	1	3	3		4	3	1	4	3	4	3	2	5	4		2	3	1	1	1	2	1	1	1	1	1	1	1	0	0	2	1	2	1	2	2	2
1201	1	1	1	3	1	0	2	0	4	4	0	0	1	4	3		3	2	4	4	3	4	4	4	3	3		1	3	1	2	1	2	1	1	2	1	2	1	1	3	2	1	2	2	0	1	1	1
1202	1	1	2	3	0	0	1	0	5	4	0	0	1	3	2		2	2	1	2	4	4	3	2	3	2		2	4	0	0	0	0	0	0	0	0	0	0	0	0	0	1	0	0	0	0	0	0
1203	1	2	4	1	1	0	2	1	3	4	0	0	1	6	3		5	5	5	5	5	5	4	4	4	5		2	3	2	2	2	2	1	1	2	2	1	1	1	1	2	2	1	1	1	2	2	2
1204	1	2	1	2	1	0	1	1	3	3	0	0	0	5	2		3	4	6	4	4	4	4	3	4	4		2	3	1	2	2	2	2	2	2	2	2	2	2	2	2	2	2	2	2	2	2	2
1205	1	1	2	1	1	0	1	0	4	5	1	0	1	5	1		4	4	4	2	1	2	4	2	6	4		2	2	1	2	1	1	0	0	0	0	0	0	0	0	0	0	0	3	1	2	1	2
1206	1	2	1	1	1	1	2	0	4	4	0	0	0	4	3		4	2	5	3	3	3	2	4	5	2		1	2	1	2	2	2	2	1	2	2	1	0	0	1	2	2	2	1	2	1	1	2
1207	1	1	1	1	1	0	2	0	5	5	0	0	0	4	2		1	1	1	1	1	1	1	1	5	1		0	2	0	2	2	0	0	0	0	0	0	0	0	0	0	0	0	0	0	2	2	0
1208	1	1	1	1	1	0	2	0	3	3	0	0	0	4	2		3	4	4	4	3	3	2	3	4	3		2	2	1	2	1	2	1	1	2	2	1	1	1	1	1	2	1	0	1	1	1	2
1209	1	1	1	3	1	0	1	1	3	1	0	0	1	6	2		5	1	1	2	1	2	2	2	2	2		1	1	1	1	1	1	1	1	1	1	1	1	1	1	1	1	1	1	1	1	1	1
1210	1	2	1	1	1	0	2	0	4	4	0	0	1	3	3		1	1	4	4	3	4	1	4	2	1		2	2	1	2	2	1	0	1	1	0	0	0	1	4	2	1	0	2	0	2	2	0
1211	2	2	4	1	0	0	2	0	3	3	0	0	1	5	1		2	3	2	2	2	2	3	4	4	2		1	3	1	1	1	1	1	1	1	1	1	1	1	1	1	1	1	1	1	2	1	1
1212	2	1	4	2	1	0	1	1	3	5	0	0	0	3	3		3	3	3	3	3	3	2	2	4	2		2	2	2	1	1	1	1	1	2	1	0	0	0	0	2	2	1	1	2	2	2	1
1213	1	2	1	2	1	0	1	0	4	4	0	0	0	5	2		2	2	2	5	2	2	3	2	2	2		1	2	1	1	1	1	1	1	1	1	1	1	1	1	1	1	1	1	1	1	1	2
1214	1	2	2	1	1	0	2	0	3	4	0	0	1	5	2		2	2	2	3	2	2	2	2	3	2		2	2	2	1	1	2	2	1	2	2	1	1	1	1	1	1	1	1	1	2	2	2
1215	1	2	2	1	1	0	2	0	3	4	0	0	1	6	1		5	3	5	4	3	4	4	5	5	4		2	2	1	2	1	2	1	2	2	1	1	1	2	1	1	1	2	1	1	1	2	1
1216	2	2	4	1	1	0	2	0	4	4	0	0	1	6	2		4	4	3	5	5	3	5	4	4	3		1	2	0	0	0	2	0	0	0	1	0	0	0	0	0	0	0	1	0	0	0	1
1217	1	1	1	2	1	0	1	0	4	4	0	0	0	2	2		1	1	1	1	1	1	1	1	2	2		1	4	0	0	0	1	0	0	0	0	2	0	0	0	0	0	0	1	0	0	0	0
1218	1	1	3	3	1	1	1	0	3	3	0	0	0	4	1		2	4	3	4	4	4	4	3	4	3		1	3	2	2	2	1	2	2	1	2	1	1	1	0	1	1	1	2	2	3	1	2
1219	1	2	2	1	1	0	2	0	5	5	0	0	0	1	2		2	3	4	4	3	5	5	4	3	3		2	2	2	1	1	1	1	1	1	1	1	1	1	1	1	1	1	1	1	1	1	1
1220	1	2	3	2	1	1	2	1	4	3	0	1	1	6	1		4	4	3	3	3	4	4	4	4	4		2	1	1	2	2	2	1	1	2	2	2	2	2	2	2	1	1	2	1	2	2	2
1221	1	1	2	2	1	0	1	0	3	4	0	0	1	6	2		3	4	3	3	3	4	3	4	4	3		1	2	1	1	1	2	2	1	2	1	1	1	1	1	1	2	1	1	1	2	1	1
1222	1	1	1	2	1	0	1	0	3	4	1	1	0	4	2		5	4	4	4	3	5	3	4	4	2		3	3	3	3	3	3	3	3	3	3	3	3	2	2	2	2	2	2	2	2	2	2
1223	1	1	1	3	1	1	1	0	4	5	0	0	1	4	1		4	4	4	4	4	4	4	4	4	4		1	4	0	1	1	2	0	1	1	0	1	1	0	0	1	1	1	1	0	0	0	1
1224	1	1	1	1	1	1	2	0	4	4	0	0	1	4	2		3	4	5	3	3	2	1	4	4	1		0	4	0	1	1	2	2	1	1	0	0	0	0	0	1	1	0	0	0	0	0	0
1225	1	2	3	1	1	1	2	1	3	4	0	0	1	5	1		1	3	6	4	4	5	5	5	5	5		3	3	3	3	3	3	3	3	3	3	3	3	3	3	3	0	0	0	0	0	0	0
1226	1	2	2	1	1	0	2	0	3	4	0	0	0	3	2		3	4	4	4	4	4	4	4	4	4		2	3	1	0	0	0	0	0	2	0	0	0	0	1	1	2	2	0	2	2	2	2
1227	1	2	2	1	1	0	2	0	4	4	0	0	0	4	2		2	2	2	2	2	2	2	2	2	2		1	1	1	1	1	1	1	1	1	1	1	1	1	1	1	1	2	1	1	1	1	1
1228	1	2	2	3	1	0	1	1	4	4	0	0	1	6	2		3	3	3	3	3	5	3	3	3	3		1	4	1	1	1	0	0	0	0	0	0	0	0	0	0	0	0	0	0	0	0	0
1229	1	2	3	1	1	0	2	0	2	3	0	0	1	6	2		2	5	5	5	5	5	3	4	3	2		2	3	0	2	2	2	2	2	2	2	1	1	1	2	2	2	2	2	1	2	2	2
1230	1	2	3	1	1	1	2	0	3	3	0	0	1	3	2		4	4	5	5	3	3	3	3	4	3		2	3	1	2	2	2	2	1	2	2	1	1	1	1	2	2	2	1	1	2	2	2
1231	1	1	2	2	1	1	1	0	4	5	0	0	1	5	3		4	4	2	2	2	4	3	4	5	2		1	3	1	1	1	1	1	1	1	1	1	1	1	1	1	0	0	0	0	0	0	0
1232	2	1	1	1	1	1	1	1	1	1	1	1	1	1	1		1	1	1	1	1	1	1	1	1	1		0	0	0	0	0	0	0	0	0	0	0	0	0	0	0	0	0	0	0	0	0	0
1233	1	1	3	3	1	0	1	0	3	3	0	0	1	6	3		4	4	4	4	3	4	3	4	4	3		1	3	1	3	2	2	2	1	1	2	1	1	1	1	1	1	1	1	1	1	1	1
1234	1	2	2	1	0	1	2	1	5	3	0	0	0	3	2		1	2	6	1	3	3	3	3	3	3		2	2	2	3	0	2	0	0	0	0	0	0	0	0	0	0	0	0	4	3	0	2
1235	1	2	2	2	1	1	1	0	3	3	0	0	0	3	2		1	1	3	5	2	3	3	3	3	3		1	1	1	1	1	1	1	1	1	1	0	0	0	0	0	0	0	0	0	0	0	0
1236	1	2	2	1	1	1	2	0	1	4	0	0	1	6	3		4	5	6	4	1	3	4	5	6	6		3	4	1	3	3	3	3	3	3	3	3	3	3	3	3	3	2	3	2	3	3	2
1237	1	2	2	2	1	0	2	1	3	3	0	0	1	6	1		2	4	4	3	3	3	4	4	3	3		2	2	2	1	1	2	2	2	2	2	1	1	1	2	2	2	2	1	2	2	2	2
1238	1	2	2	1	1	1	2	0	3	4	0	0	1	6	1		5	5	5	5	5	5	5	5	5	5		3	1	2	2	2	2	2	2	2	2	2	2	1	0	2	2	3	3	3	4	2	2
1239	1	2	2	1	1	0	2	0	3	5	0	0	1	4	2		4	3	2	2	2	3	2	4	3	1		1	3	1	1	1	1	1	0	2	0	1	1	0	1	0	1	1	1	1	2	1	1
1240	1	2	2	1	1	1	2	0	3	4	0	0	1	6	2		3	3	3	4	3	4	3	4	4	3		1	2	1	1	1	2	0	0	0	0	0	0	0	0	0	0	0	0	0	0	0	0
1241	1	2	2	2	1	0	2	1	2	4	0	0	0	3	2		2	2	2	2	2	2	2	2	2	2		2	2	3	3	1	2	1	1	1	1	1	1	1	1	1	1	2	1	1	1	1	1
1242	1	2	2	1	1	0	2	0	3	3	1	1	1	6	2		2	4	4	3	4	4	4	4	4	4		3	3	3	3	3	2	2	2	2	3	1	1	1	1	1	1	1	1	1	1	1	1
1243	2	2	2	1	1	0	2	0	2	2	0	1	1	6	1		3	3	3	3	3	3	3	3	3	3		2	2	2	2	2	2	2	2	2	2	2	2	2	2	2	2	2	2	2	2	2	2
1244	1	1	2	3	1	0	1	1	1	4	0	0	1	6	2		2	5	6	4	6	5	2	5	5	3		2	2	2	3	3	2	0	2	2	0	2	2	2	2	2	2	1	1	1	1	1	2
1245	1	2	3	1	1	1	2	1	3	4	0	0	0	6	2		2	2	2	2	2	3	3	3	3	1		1	4	1	1	1	2	2	1	2	1	1	1	1	1	3	2	1	2	2	2	2	2
1246	1	1	1	1	1	1	1	0	3	4	0	0	1	5	1		2	2	6	3	2	4	5	3	5	5		2	1	2	3	3	2	1	2	3	1	1	1	2	2	4	3	3	3	3	2	2	3
1247	2	2	2	1	1	0	2	1	2	5	0	0	0	3	2		4	3	3	3	3	3	3	3	3	3		2	2	2	2	2	2	2	2	2	1	1	1	1	1	1	1	1	1	1	1	1	1
1248	1	1	2	3	1	0	1	0	4	4	0	0	1	6	3		4	4	3	4	3	4	3	4	3	3		2	2	0	0	0	0	0	0	0	0	0	0	0	0	0	0	0	0	0	0	0	0
1249	1	2	2	1	0	0	2	0	3	3	0	0	1	6	1		4	4	2	4	3	4	4	4	4	4		1	2	0	1	1	2	1	1	1	1	0	1	0	1	1	2	1	1	2	1	2	2
1250	1	1	2	2	1	0	1	0	2	4	0	0	1	4	1		3	4	3	5	3	3	5	5	5	5		1	4	0	1	1	1	2	1	1	0	0	0	0	0	0	1	0	0	1	0	0	0
1251	1	2	2	1	1	0	2	1	2	4	1	1	1	4	3		4	2	2	4	3	4	4	3	4	3		1	4	0	0	0	1	0	0	0	0	0	0	0	0	0	0	0	2	0	1	0	1
1252	1	1	1	1	1	0	2	0	3	5	0	1	1	6	3		4	3	3	4	4	4	4	4	4	4		3	3	3	3	3	3	3	3	3	3	3	3	3	1	1	1	1	1	1	1	1	1
1253	1	1	1	1	1	0	2	0	4	5	0	0	0	6	3		1	1	6	4	1	4	1	4	6	4		3	4	0	2	2	3	0	2	2	0	0	0	0	0	0	0	0	2	0	0	0	0
1254	1	1	1	2	1	0	2	1	4	5	0	0	1	5	2		1	1	5	3	1	2	3	4	6	1		2	2	0	1	1	2	1	3	3	4	1	1	1	1	1	0	0	1	0	0	1	1
1255	1	1	1	2	1	0	2	0	3	4	0	0	0	5	3		3	3	5	2	2	2	2	5	2	5		2	2	2	2	2	2	1	2	2	1	2	2	2	2	3	2	2	2	2	2	2	2
1256	1	2	1	1	1	0	2	1	3	4	0	0	0	4	2		5	5	3	3	3	2	5	5	5	1		2	3	4	2	2	2	1	2	2	2	2	2	2	2	2	1	2	1	2	2	2	2
1257	1	2	1	1	1	0	2	0	3	5	0	0	1	6	2		1	2	4	4	3	4	3	4	3	4		1	4	2	1	2	3	1	2	3	1	1	2	1	2	2	1	1	1	1	1	1	1
1258	1	1	1	1	1	0	2	1	2	4	0	0	1	6	2		3	3	4	4	3	4	3	3	3	3		2	3	1	2	2	2	1	2	2	2	1	1	1	1	2	2	2	2	2	2	1	1
1259	1	2	1	1	1	1	2	1	3	5	0	0	0	5	3		2	2	4	5	3	3	1	4	4	1		2	2	2	1	1	2	1	1	3	1	1	0	1	1	1	1	1	1	1	1	1	1
1260	1	1	2	2	1	0	1	0	2	3	0	0	1	6	1		2	4	4	6	4	4	2	3	2	2		1	2	0	1	1	2	1	2	2	2	1	0	0	1	1	1	2	0	0	2	2	2
1261	1	1	3	3	1	1	1	1	3	4	0	1	1	4	1		3	4	4	4	4	4	3	3	3	3		1	3	1	1	1	3	2	1	2	1	1	1	1	1	1	1	1	2	1	1	1	2
1262	1	2	2	1	1	0	2	1	2	4	0	1	1	6	3		3	3	3	3	3	2	3	4	2	4		2	1	2	1	3	1	3	1	3	1	1	2	1	3	1	1	2	1	3	3	1	1
1263	1	1	2	1	1	1	1	0	3	4	0	1	0	4	3		4	4	4	4	4	2	2	5	4	3		2	3	2	1	1	1	1	2	2	1	1	1	1	1	1	2	2	1	2	2	1	1
1264	1	2	2	1	1	0	2	1	4	4	0	0	1	5	2		2	2	2	2	2	4	4	1	4	4		2	2	2	1	1	1	1	1	1	1	1	1	1	1	1	1	1	1	1	1	1	1
1265	1	2	2	2	1	0	2	0	3	3	0	0	0	6	3		3	3	4	3	3	4	3	4	4	3		2	2	1	1	1	2	1	1	2	1	1	1	1	1	1	1	1	2	2	2	2	2
1266	1	1	2	2	1	0	1	1	4	4	0	0	1	5	2		1	1	1	4	4	4	1	1	3	1		1	4	1	0	0	0	0	0	0	0	0	0	0	0	0	0	0	0	0	0	0	0
1267	1	2	2	3	1	0	1	1	3	4	0	0	1	4	2		2	2	2	3	2	4	2	4	2	2		2	3	1	2	2	2	2	1	2	2	2	2	2	1	1	1	1	2	1	1	1	1
1268	1	2	2	2	0	0	2	0	2	2	0	1	1	5	1		4	5	3	4	3	3	4	3	4	3		2	2	3	1	2	3	1	2	2	1	2	3	3	3	1	2	2	1	1	1	2	2
1269	1	1	1	1	1	0	2	0	2	3	0	0	1	5	1		4	4	6	3	3	3	2	3	4	6		3	1	2	2	2	2	2	3	3	3	1	1	3	1	1	1	2	4	3	4	4	4
1270	1	2	2	1	1	1	2	0	3	4	0	0	0	4	2		5	4	2	3	3	3	3	4	4	3		2	4	2	2	1	3	0	1	1	1	1	1	1	1	1	1	1	1	3	2	2	2
1271	1	1	2	2	1	0	1	0	3	2	1	0	0	1	2		3	4	2	4	3	3	2	5	4	3		2	1	2	3	1	2	1	2	1	1	3	2	2	2	1	4	2	3	1	2	2	1
1272	1	2	2	3	1	0	2	1	1	4	0	0	1	4	3		3	5	3	4	3	5	5	2	2	2		1	2	3	1	1	2	1	1	3	1	1	1	2	1	2	1	1	1	1	1	1	1
1273	1	2	2	1	1	0	2	1	3	4	0	1	1	6	1		2	5	5	5	2	4	1	2	5	2		1	3	1	1	1	1	3	2	3	3	0	0	0	0	0	0	0	3	3	0	0	2
1274	1	2	2	2	1	1	2	1	3	4	0	0	1	6	2		1	2	3	2	2	3	3	3	3	1		1	2	0	1	1	2	1	1	2	0	0	0	0	0	0	0	0	0	1	0	0	0
1275	1	1	4	3	1	1	1	0	4	4	0	0	1	4	1		4	5	4	3	4	5	4	3	4	3		3	2	2	3	2	3	2	1	2	3	3	2	3	2	1	2	3	1	2	2	3	2
1276	2	2	4	2	1	0	2	0	3	4	0	0	1	6	1		4	4	4	4	4	4	4	4	4	4		2	2	2	2	2	2	2	2	2	2	2	2	2	2	2	2	2	2	2	2	2	2
1277	2	1	4	1	1	0	1	0	4	4	0	0	1	3	2		5	5	5	5	5	4	4	5	5	4		3	2	2	1	1	2	1	2	2	1	1	1	2	1	2	2	2	2	2	2	2	2
1278	2	2	4	1	1	0	2	1	3	3	0	0	1	6	1		5	5	4	5	5	3	4	4	4	3		2	2	2	1	1	2	1	2	2	2	1	1	1	1	1	1	1	1	1	1	2	2
1279	2	2	4	1	1	0	2	0	2	3	0	0	1	6	1		3	4	3	6	3	4	4	4	4	3		2	3	1	1	1	1	1	1	1	1	1	1	1	2	2	1	1	2	2	2	2	1
1280	2	2	4	1	0	0	2	1	4	3	0	0	1	5	2		3	3	3	3	4	4	3	2	2	2		2	2	1	1	1	1	2	2	1	1	1	1	1	1	2	2	1	1	1	1	1	2
1281	2	1	4	2	1	1	1	1	3	4	0	0	1	5	3		3	4	3	5	5	5	3	5	4	5		2	3	3	2	2	2	2	2	2	2	2	2	2	2	2	2	2	2	2	2	2	2
1282	2	2	4	1	1	0	2	0	3	3	0	0	0	4	3		4	4	4	4	4	5	5	5	6	5		2	2	2	1	1	1	1	2	1	2	0	0	0	1	0	1	1	1	0	0	1	0
1283	1	2	4	1	1	1	2	1	3	3	0	1	0	4	1		2	5	2	3	3	5	2	5	5	2		2	1	2	0	1	1	1	2	2	2	0	0	0	0	0	0	0	0	0	2	2	2
1284	2	2	4	1	1	0	2	1	3	3	0	0	1	4	1		4	4	3	4	4	4	4	3	4	3		2	2	2	2	2	2	2	2	2	2	1	2	1	1	1	1	1	2	1	1	2	2
1285	2	2	4	1	1	0	2	0	3	3	0	0	1	4	2		2	2	2	2	4	4	1	2	4	2		1	4	1	0	0	0	0	0	0	0	0	0	0	0	0	0	0	0	0	0	0	0
1286	2	1	4	3	1	0	1	0	3	3	0	0	1	4	2		3	4	3	4	3	3	3	4	3	4		1	1	1	1	1	1	1	1	1	1	1	1	1	1	1	1	1	1	1	1	1	1
1287	2	2	4	1	1	0	2	1	4	3	0	0	0	6	1		2	3	1	1	2	4	3	5	5	1		0	4	0	0	0	0	0	0	0	0	0	0	0	0	0	0	0	0	0	0	0	0
1288	2	2	4	1	0	1	2	0	3	3	0	0	1	6	1		4	4	4	4	4	4	4	4	4	4		3	2	2	2	2	2	1	2	2	2	2	2	2	2	2	2	2	2	2	2	2	2
1289	1	1	4	2	1	0	1	0	3	3	0	0	0	6	3		2	2	4	4	2	2	2	2	2	2		1	3	1	2	1	2	1	2	2	1	1	1	1	1	1	1	1	2	1	1	1	1
1290	2	2	4	1	1	0	2	0	3	3	0	1	0	3	2		1	4	3	4	3	3	2	2	2	2		2	2	2	1	1	1	1	1	1	1	2	1	1	1	1	1	1	1	1	1	1	1
1291	2	1	4	2	1	0	1	0	3	3	0	0	1	5	2		2	4	3	3	4	4	2	4	3	2		2	4	1	1	1	1	0	1	1	1	1	1	1	0	1	1	2	1	2	1	0	2
1292	2	1	4	1	1	0	1	1	3	3	0	1	1	6	2		2	2	2	2	2	4	4	5	5	5		2	3	1	1	1	2	1	1	3	1	0	0	0	2	2	2	0	2	0	3	2	1
1293	2	1	4	3	1	0	1	0	1	3	1	1	1	6	1		1	1	1	1	1	1	1	1	1	1		1	3	3	2	2	2	2	2	2	2	0	0	0	0	0	0	1	2	2	1	1	2
1294	2	2	4	1	1	1	2	0	3	3	0	0	1	6	1		5	5	5	4	5	5	5	2	5	5		2	1	2	2	2	3	3	3	3	3	1	1	1	1	1	1	1	2	1	1	1	2
1295	2	2	4	1	1	1	2	0	3	3	0	0	0	3	2		4	3	4	2	2	4	2	2	3	2		1	2	1	1	1	1	1	1	1	1	1	1	1	1	1	1	1	1	1	1	1	1
1296	2	2	4	1	1	0	2	0	3	3	0	0	1	6	2		2	3	2	3	1	3	3	3	3	3		1	4	1	1	1	1	1	1	1	1	1	1	1	1	1	1	1	1	1	1	1	1
1297	2	1	4	3	1	0	1	1	4	4	0	0	1	6	2		2	3	2	2	2	2	3	2	3	2		1	3	0	0	0	0	0	0	1	0	0	0	0	0	0	0	0	0	0	0	0	0
1298	1	2	4	1	1	1	2	0	3	3	0	0	1	4	1		5	4	6	4	2	4	5	4	4	3		2	3	1	1	0	3	1	1	3	1	1	1	1	2	2	2	1	2	2	1	2	2
1299	2	2	4	3	1	0	2	0	4	4	0	0	1	2	2		2	1	1	2	2	3	3	3	4	1		1	4	0	0	0	1	1	0	0	0	0	0	0	0	0	0	0	0	0	0	0	0
1300	2	2	4	1	1	0	2	0	3	3	0	1	1	3	2		3	3	4	4	3	4	3	3	4	3		2	3	1	1	1	1	1	1	1	1	1	1	1	1	1	1	1	1	1	1	1	1
1301	2	2	4	1	1	1	2	1	4	4	0	0	1	4	2		4	3	2	1	1	3	1	3	3	3		0	4	0	0	0	1	0	0	0	0	0	0	0	0	0	0	0	0	0	0	0	0
1302	2	2	4	2	1	0	2	1	4	4	0	0	1	6	2		2	1	3	3	1	2	3	4	2	1		2	2	1	1	2	2	2	0	2	0	2	2	0	0	2	1	2	1	3	2	1	1
1303	1	2	4	3	1	0	2	0	3	2	0	0	0	6	1		5	5	2	4	2	5	4	5	5	2		2	4	1	1	1	2	0	1	1	0	0	0	0	0	0	1	1	1	0	2	2	3
1304	2	2	4	1	1	0	2	0	3	3	0	1	0	6	2		2	4	4	5	4	5	5	3	5	3		2	3	1	1	1	2	1	0	1	1	1	0	0	0	0	1	0	1	1	1	1	2
1305	1	1	4	2	1	1	1	0	3	2	0	0	1	6	1		5	5	5	5	4	4	3	4	5	3		3	2	2	1	2	3	1	1	2	1	1	1	0	1	1	2	1	1	1	1	2	2
1306	1	2	4	2	1	0	2	1	3	3	0	0	1	3	3		3	4	2	3	3	3	3	3	3	3		2	3	1	1	1	2	1	1	1	1	0	0	0	0	0	0	0	2	0	2	1	1
1307	2	2	4	1	1	0	2	0	3	3	0	0	1	5	3		4	4	3	4	3	3	2	2	4	2		1	2	1	1	1	1	0	0	1	1	1	1	0	0	1	1	2	1	1	1	1	1
1308	2	2	4	1	1	0	2	0	3	3	0	0	1	5	1		6	6	5	4	3	4	4	3	4	3		2	2	1	1	1	2	1	2	2	2	1	1	1	1	2	2	2	3	2	2	2	2
1309	2	1	4	3	1	1	1	0	3	3	0	0	1	6	2		2	3	4	2	2	3	2	3	4	2		1	3	2	1	2	2	1	3	3	1	1	1	1	1	2	2	1	3	2	2	1	1
1310	1	2	4	1	1	0	2	0	4	4	0	0	1	6	1		4	4	1	4	4	4	4	1	4	3		4	3	0	0	2	1	1	1	2	2	1	2	1	1	2	2	2	0	0	2	2	2
1311	1	1	4	3	1	0	1	0	1	4	0	0	0	6	2		1	1	5	3	6	1	3	1	1	6		2	1	2	1	3	2	2	2	2	2	2	2	1	1	1	1	1	1	1	1	2	1
1312	2	2	4	1	1	0	2	0	3	3	0	0	1	6	1		3	4	2	3	3	4	3	4	4	4		1	4	1	0	0	2	0	0	0	0	0	0	0	1	0	1	0	1	1	1	0	2
1313	2	2	4	1	1	0	2	0	3	3	0	0	1	6	1		4	5	5	6	6	6	6	5	5	2		1	4	0	0	0	2	2	1	1	1	0	0	0	0	2	2	0	0	2	2	2	2
1314	2	2	4	1	1	0	2	0	3	4	0	0	1	6	1		1	1	5	4	3	4	1	2	2	2		1	4	0	1	1	2	2	1	1	1	0	0	0	0	0	0	1	0	0	1	0	0
1315	2	2	4	1	0	0	2	0	3	4	0	0	1	6	1		3	4	4	3	3	4	3	4	4	4		2	2	2	2	2	2	1	2	2	1	1	1	1	1	2	2	2	1	2	1	2	2
1316	2	2	4	1	1	1	2	1	3	4	0	0	1	6	1		4	4	2	6	4	4	4	4	6	6		2	2	1	1	1	1	1	1	1	1	1	1	1	1	1	2	2	2	3	3	2	2
1317	1	2	4	2	1	1	2	1	1	4	0	0	0	6	1		1	4	1	5	5	4	3	4	5	3		2	3	0	0	0	1	0	0	2	2	0	0	0	0	0	0	0	2	2	2	2	2
1318	2	2	4	1	1	1	2	0	3	4	0	0	0	6	3		1	2	2	2	2	2	2	2	2	3		0	0	0	0	0	0	0	0	0	0	0	0	0	0	0	0	0	0	0	0	0	0
1319	1	2	4	2	1	0	2	0	3	3	0	0	1	5	3		2	5	2	4	4	4	5	2	5	3		2	3	2	1	1	2	0	1	2	1	1	1	1	1	3	2	1	2	2	2	1	2
1320	2	2	4	1	1	1	2	1	2	3	0	0	1	4	2		1	2	4	4	4	2	2	2	4	3		1	4	0	0	0	3	2	1	1	2	0	0	0	0	0	0	0	0	0	0	0	0
1321	2	2	4	3	1	0	2	1	4	4	0	0	1	4	2		2	2	4	5	5	2	5	2	2	1		1	3	1	0	0	0	0	0	0	0	0	0	0	0	0	0	0	0	0	1	1	1
1322	2	2	4	1	1	1	2	1	4	4	0	0	1	6	1		4	4	2	4	4	4	4	4	4	4		3	3	1	1	1	2	0	0	0	0	0	0	0	0	0	0	0	2	0	2	2	2
1323	2	2	4	1	1	0	2	0	3	3	0	0	1	3	2		3	2	2	3	3	3	3	4	3	3		1	4	1	0	0	0	0	0	1	0	0	0	0	0	0	0	0	0	2	1	0	2
1324	2	2	4	1	1	0	2	0	5	4	0	0	1	4	1		1	5	4	6	5	6	6	1	5	2		2	3	1	1	1	1	1	1	2	1	1	1	1	1	2	1	1	1	1	2	1	1
1325	2	2	4	2	1	0	2	0	3	3	0	0	1	6	2		4	3	2	4	3	4	2	4	4	2		2	2	1	1	1	1	1	0	0	0	0	0	0	0	0	0	0	0	1	1	0	0
1326	2	1	4	1	1	0	1	0	2	2	0	0	1	6	2		4	4	4	4	4	4	4	4	4	3		1	4	0	0	0	2	0	0	1	0	0	0	0	0	0	0	0	0	0	0	1	1
1327	2	2	4	3	1	0	2	0	3	3	0	0	1	6	2		2	3	4	5	3	4	4	4	4	3		1	1	1	1	1	1	1	1	2	2	1	1	1	1	2	2	1	1	1	1	1	1
1328	2	2	4	1	1	0	2	1	2	3	0	0	0	5	1		1	4	1	4	4	4	4	3	4	2		1	4	0	1	1	1	1	1	2	1	1	1	0	0	0	0	0	1	1	1	1	1
1329	2	1	4	1	0	0	1	0	3	3	0	0	0	6	3		2	6	5	5	2	5	5	1	4	5		3	3	3	3	1	3	3	3	3	1	1	0	1	1	3	3	3	1	0	2	2	2
1330	2	2	4	1	1	0	2	0	3	4	0	0	1	6	2		2	4	2	2	2	4	3	3	4	3		3	2	1	2	1	2	1	1	1	2	1	1	1	1	3	2	1	2	3	4	2	2
1331	2	2	4	1	1	0	2	0	4	4	0	0	1	5	3		2	4	2	3	3	4	3	4	4	2		1	2	1	1	1	2	1	0	0	0	0	0	0	0	1	2	0	0	0	1	1	1
1332	2	1	4	3	1	0	1	0	3	4	0	0	1	5	2		2	2	4	1	2	2	3	2	4	3		2	1	1	0	0	2	0	2	2	0	0	0	0	0	0	0	0	1	2	1	1	1
1333	2	2	4	1	1	0	2	0	3	3	0	0	1	4	3		3	4	4	4	3	4	3	4	3	2		2	2	1	2	2	2	2	2	2	1	1	1	1	0	1	1	2	3	3	2	2	2
1334	2	2	4	2	1	0	2	1	3	3	0	0	1	6	1		3	4	4	4	3	4	5	4	3	3		2	3	1	3	3	1	3	1	2	2	2	2	1	1	2	1	2	2	2	3	3	2
1335	1	1	4	2	1	0	1	0	3	4	0	0	1	6	3		3	4	4	4	4	4	3	4	4	4		2	2	2	1	1	2	1	2	2	1	1	1	1	1	1	1	1	2	0	0	2	2
1336	2	1	4	2	1	0	1	0	3	3	0	0	1	6	3		3	3	2	4	4	5	5	5	5	2		1	4	1	0	0	1	0	1	1	0	0	1	0	1	0	1	2	0	0	2	2	2
1337	2	1	4	2	1	0	1	1	4	4	0	0	1	5	3		2	2	2	3	3	3	2	3	3	2		1	4	1	1	0	1	0	1	0	1	0	0	0	0	0	1	0	2	1	1	1	1
1338	1	1	4	2	0	0	1	0	4	4	0	0	0	2	1		4	4	4	4	4	4	4	4	4	4		2	2	2	2	2	1	1	1	1	1	1	1	1	1	1	1	1	1	1	1	1	1
1339	2	2	4	1	1	0	2	0	4	4	0	0	1	5	2		2	2	2	1	1	2	2	2	2	2		0	2	1	0	1	2	1	1	2	1	1	1	1	1	1	1	1	1	1	1	1	1
1340	2	2	4	1	1	0	2	0	3	2	0	0	1	3	2		2	2	2	4	2	3	4	3	4	2		1	3	2	1	1	2	2	1	2	1	0	0	0	0	1	2	0	1	1	1	1	1
1341	1	2	4	1	1	0	2	0	4	4	0	0	0	3	2		5	1	1	1	1	1	2	2	3	2		0	1	2	2	2	2	2	2	1	1	1	1	2	1	3	0	1	2	2	0	0	1
1342	2	1	4	2	1	0	1	0	2	4	0	1	1	6	1		5	5	5	5	5	5	5	5	5	5		1	4	0	2	1	2	0	0	2	2	0	0	2	1	1	0	2	2	1	3	2	2
1343	2	2	4	1	0	0	2	0	4	4	0	0	1	5	2		2	2	2	2	2	2	2	4	4	2		1	3	0	0	0	0	0	0	0	0	0	0	0	0	0	0	1	1	0	0	0	0
1344	2	2	4	1	1	0	2	1	2	3	0	0	1	4	2		2	3	2	2	2	4	3	4	3	2		1	3	0	1	1	1	1	1	1	1	0	0	0	1	1	1	1	1	1	1	1	2
1345	2	2	4	1	1	0	2	0	3	4	0	0	1	6	2		4	4	3	4	4	4	4	3	3	4		1	3	0	1	2	2	1	1	1	2	1	1	1	0	1	1	3	2	2	2	2	2
1346	2	2	4	2	1	0	2	1	4	5	0	0	1	5	1		4	5	4	6	4	4	6	4	5	6		1	4	1	1	1	1	1	1	1	1	1	1	1	1	2	2	2	1	1	1	1	2
1347	2	2	4	1	1	0	2	0	3	2	0	0	1	6	2		1	1	4	6	2	4	2	2	4	2		1	4	1	1	1	4	1	1	3	2	1	1	0	0	1	1	1	3	1	1	1	2
1348	2	1	4	1	1	0	1	1	2	3	1	1	1	6	2		2	1	1	1	1	1	1	1	2	1		1	4	0	3	2	0	0	2	3	0	1	2	2	0	0	0	0	0	2	2	0	0
1349	1	2	4	1	1	0	2	0	4	4	0	1	1	5	2		3	4	2	3	1	3	3	2	3	3		2	2	2	2	1	1	0	2	2	1	1	1	1	0	0	1	1	2	0	2	2	2
1350	2	2	4	1	1	0	2	1	4	3	0	1	1	2	1		5	5	5	5	3	5	5	5	5	5		3	3	3	3	3	3	3	3	3	3	3	3	3	3	3	3	3	3	3	3	3	3
1351	2	1	4	1	1	0	1	1	4	4	0	0	1	5	3		4	4	4	4	5	5	3	3	4	4		1	2	2	1	2	2	2	1	1	1	1	1	1	1	1	1	1	1	1	1	1	1
1352	2	2	4	1	1	1	2	1	5	5	0	1	1	5	2		2	2	2	1	1	1	1	2	1	2		0	0	0	0	0	0	0	0	0	0	0	0	0	0	0	0	0	0	0	0	0	0
1353	2	2	4	1	1	0	2	0	4	4	0	0	1	6	1		4	4	4	4	4	4	4	2	3	4		1	4	1	2	2	2	2	2	2	1	1	1	1	0	1	2	2	2	2	2	2	2
1354	1	2	4	1	1	0	2	1	3	4	0	1	1	5	2		2	5	1	4	3	4	5	5	3	1		2	4	1	1	1	2	1	1	3	2	2	1	0	1	2	2	2	0	2	2	1	2
1355	2	1	4	1	1	0	1	0	3	3	0	0	1	6	1		4	4	2	5	5	5	5	3	4	1		2	3	1	0	2	3	1	1	1	2	1	1	1	1	1	1	1	4	1	2	2	2
1356	2	2	4	1	1	0	2	0	4	3	0	0	0	5	2		4	4	4	3	3	4	3	4	4	3		1	1	1	1	1	1	1	1	2	1	1	1	1	1	1	1	1	2	2	2	2	2
1357	2	2	3	1	1	0	2	0	3	3	0	0	0	5	2		3	5	3	4	4	3	4	3	4	3		2	3	2	1	1	1	0	0	0	0	1	1	1	1	1	1	1	2	1	2	1	2
1358	2	2	4	1	1	0	2	0	3	3	0	0	1	4	3		2	4	4	4	3	4	4	4	4	3		2	2	1	0	1	1	0	1	2	1	0	0	0	1	2	2	2	1	1	2	2	2
1359	2	2	4	1	1	0	2	0	3	3	0	0	1	4	3		2	2	2	5	5	4	4	4	4	2		1	3	1	2	1	1	0	1	1	0	1	1	1	1	1	1	1	1	2	1	1	1
1360	2	2	4	1	1	0	2	1	3	3	0	0	0	5	2		1	4	4	4	3	3	1	3	4	3		1	3	2	1	1	2	1	1	1	1	0	0	0	0	0	0	0	0	1	1	1	1
1361	2	2	4	1	1	0	2	1	3	4	0	0	0	5	2		1	3	4	1	1	1	1	2	1	1		0	4	0	1	1	0	2	0	0	0	0	0	0	2	0	0	0	0	2	0	0	0
1362	2	2	4	1	1	0	2	0	3	2	1	0	1	3	3		2	4	5	2	2	2	2	5	4	3		1	2	1	1	1	1	2	0	1	1	0	0	0	1	0	2	0	1	0	1	1	1
1363	2	2	4	1	1	1	2	1	5	4	0	1	0	4	2		1	1	1	1	1	1	1	1	1	1		0	0	0	0	0	1	0	0	0	0	0	0	0	0	0	0	0	0	0	0	0	0
1364	2	1	4	3	1	0	1	1	4	3	0	0	1	5	1		2	2	4	3	2	4	3	3	4	3		1	3	1	1	1	2	2	1	2	1	1	1	1	1	1	1	1	1	1	1	1	1
1365	2	2	4	1	1	0	2	1	4	3	0	0	1	5	1		4	4	2	4	2	3	2	2	4	2		1	4	2	1	1	2	0	0	0	0	0	0	0	0	0	0	0	2	2	2	2	2
1366	2	1	4	1	1	0	1	0	4	3	0	0	1	5	3		3	3	4	4	4	4	3	3	4	3		2	3	2	1	1	2	1	1	1	1	1	1	0	0	0	1	2	1	2	1	1	2
1367	2	2	3	1	1	0	2	0	3	3	0	0	0	6	1		1	1	1	1	1	1	1	1	1	1		0	1	0	1	0	0	1	0	1	0	0	1	0	1	0	1	0	1	0	1	1	0
1368	2	2	4	1	1	0	2	0	3	3	0	0	1	6	2		4	4	4	3	3	3	3	3	4	3		1	2	1	2	1	1	1	1	1	2	1	1	1	1	1	1	1	2	1	1	1	2
1370	2	2	4	2	0	0	2	1	2	1	0	1	0	1	2		5	4	3	3	4	4	4	3	3	2		2	2	3	3	1	1	3	3	1	1	3	3	1	1	3	3	1	3	3	1	3	1
1371	2	2	4	1	1	0	2	1	5	5	0	0	0	5	2		2	1	1	1	1	1	1	1	1	1		0	0	0	0	0	1	0	0	0	0	0	0	0	0	0	0	0	0	0	0	0	0
1372	2	2	4	2	1	1	2	1	3	4	0	0	0	6	2		2	2	2	2	2	2	2	2	2	2		1	1	1	1	1	1	1	1	1	1	1	1	1	1	1	1	1	1	1	1	1	1
1373	2	1	4	1	1	0	1	0	3	3	0	0	1	6	2		1	4	3	4	3	1	2	3	3	3		1	2	1	1	1	1	1	1	1	1	1	1	1	1	1	1	1	1	1	1	1	1
1374	2	2	4	2	0	0	2	1	5	5	1	1	1	6	1		5	5	5	2	2	2	5	5	4	1		3	2	3	3	1	3	1	4	4	1	0	3	1	3	3	3	4	0	4	3	1	3
1375	2	2	4	1	1	0	2	0	4	4	0	0	0	6	1		4	4	3	4	4	5	5	5	5	5		1	4	1	2	2	1	1	1	3	1	1	1	1	1	1	1	1	1	1	1	1	1
1376	2	2	4	1	1	0	2	0	4	4	0	0	1	4	2		2	1	1	1	1	4	2	2	2	2		2	3	2	2	2	2	1	1	1	1	0	0	0	0	0	0	0	2	0	0	0	0
1377	2	2	2	1	0	0	2	1	5	4	1	1	1	4	2		4	4	4	4	4	1	4	4	4	1		3	3	2	1	2	3	2	1	2	3	3	2	2	2	3	3	3	3	2	3	3	3
1378	1	2	3	1	1	1	2	0	3	4	0	0	0	6	2		2	4	2	2	2	2	5	3	3	3		1	2	1	1	1	2	1	1	1	1	1	1	1	1	1	1	1	1	1	1	1	1
1379	2	2	4	1	1	0	2	0	3	3	0	0	0	6	1		4	4	4	4	4	4	4	4	4	4		2	2	2	2	2	2	2	2	2	2	2	2	2	2	2	1	1	1	1	1	2	2
1380	2	1	4	2	1	0	1	1	3	4	0	0	0	6	1		2	3	4	2	4	4	4	3	4	3		2	1	2	1	2	2	1	2	1	3	1	1	1	1	0	0	0	0	0	0	0	0
1381	2	2	4	1	0	0	2	0	3	3	1	0	1	6	1		2	4	4	4	4	4	4	4	4	4		2	2	2	2	2	2	2	2	2	2	2	2	2	2	2	2	2	2	2	2	2	2
1382	2	2	4	1	1	0	2	0	3	3	0	0	0	3	1		4	4	4	3	3	4	3	3	4	3		2	2	2	1	1	2	1	1	1	1	1	1	1	1	1	1	1	1	1	1	1	1
1383	2	2	4	3	1	0	2	1	5	4	0	0	1	6	2		1	3	1	4	1	5	1	1	1	1		0	4	1	0	0	0	0	0	0	0	3	3	3	0	1	0	0	0	0	0	3	1
1384	2	1	4	3	1	0	1	0	3	3	0	0	1	6	1		4	4	4	6	5	6	5	6	6	5		1	1	1	0	0	1	1	2	2	1	0	0	0	0	0	0	0	1	1	0	0	0
1385	2	1	4	2	1	1	1	0	3	4	0	0	1	6	3		4	4	4	5	5	5	5	5	5	5		2	2	1	1	1	2	2	1	0	0	1	0	0	0	0	0	0	1	0	0	0	0
1386	2	1	4	1	0	0	1	0	3	3	0	0	0	1	2		1	1	1	1	1	3	3	3	3	3		2	2	1	1	1	1	1	1	1	1	1	1	1	1	1	1	1	1	1	1	1	1
1387	2	1	4	2	1	0	1	0	3	3	0	0	1	4	2		3	3	3	3	3	3	3	3	3	3		1	4	1	0	1	1	0	0	0	1	0	0	0	0	1	2	2	0	0	0	0	0
1388	2	2	4	1	1	0	2	0	3	4	0	0	1	4	2		2	2	2	1	2	2	2	2	2	2		1	3	1	0	0	1	1	1	1	1	0	0	0	0	1	1	1	1	1	1	1	1
1389	1	1	4	1	1	0	1	0	3	3	0	0	1	6	1		2	5	2	4	3	5	2	2	2	2		1	2	1	0	0	2	0	0	2	0	0	0	0	0	0	0	0	1	0	1	1	1
1390	2	2	4	2	1	0	2	0	3	3	0	0	1	6	1		5	6	4	5	5	5	6	6	6	4		2	3	1	1	2	2	1	1	1	2	1	1	1	1	1	1	1	1	3	3	3	3
1391	2	2	4	1	0	0	2	0	3	3	0	0	0	4	2		4	4	3	3	3	4	4	3	4	4		1	2	1	1	1	2	1	0	0	0	0	0	0	0	0	0	0	0	0	1	0	0
1392	1	2	4	3	1	0	2	0	3	4	0	0	1	6	2		4	4	4	3	2	3	3	4	3	4		2	2	1	1	1	1	1	2	2	2	1	1	1	1	1	1	1	1	1	2	1	2
1393	2	2	4	1	1	0	2	0	3	3	0	0	0	4	2		2	4	3	2	3	2	5	5	5	3		1	2	1	1	1	2	1	1	1	1	1	1	1	1	1	1	1	1	2	1	2	3
1394	2	1	4	1	1	0	1	0	3	4	0	1	1	5	2		2	3	5	4	3	4	3	3	4	3		2	3	0	2	0	2	0	1	2	1	0	0	0	0	1	1	0	0	1	1	1	1
1395	2	2	4	1	1	0	2	0	3	3	0	0	1	6	1		2	2	4	6	1	5	3	3	5	3		0	2	2	0	0	0	0	0	0	0	0	0	0	2	0	0	0	0	0	0	0	0
1396	2	2	4	1	1	1	2	1	4	3	0	0	1	6	1		4	4	6	5	5	5	6	5	5	6		1	4	1	1	1	1	1	1	2	1	1	1	1	1	1	1	1	1	1	1	2	2
1397	1	1	4	3	1	0	1	0	4	4	0	0	1	5	1		3	4	1	3	3	2	4	4	4	2		0	3	0	0	0	0	0	0	0	0	0	0	0	0	0	0	0	0	0	1	0	1
1398	2	1	4	2	1	0	1	0	4	4	0	0	1	6	2		2	2	2	2	4	4	4	2	2	4		1	2	1	0	0	2	1	0	0	0	0	0	0	0	0	0	0	0	0	0	0	0
1399	2	2	4	3	1	0	2	0	5	3	0	0	0	3	2		2	2	2	2	2	3	2	4	2	4		1	3	0	0	0	0	0	0	0	0	0	0	0	0	0	1	0	0	0	0	0	0
1400	2	2	4	1	1	0	2	0	3	3	0	0	1	6	1		1	1	4	5	6	5	1	5	1	6		3	2	0	0	0	3	0	2	2	0	0	0	0	0	0	0	0	0	0	0	0	0
1401	1	2	4	1	0	0	2	0	3	3	0	1	0	6	2		2	3	2	2	2	4	3	3	4	3		1	4	1	1	1	1	0	2	1	0	0	0	0	0	0	0	2	1	1	2	1	1
1402	2	1	4	1	1	0	1	0	4	2	0	0	1	6	1		6	6	4	6	6	6	6	6	6	6		4	4	4	2	2	3	1	1	1	2	1	0	0	2	2	0	2	3	0	4	4	4
1403	2	2	4	1	1	0	2	0	3	3	0	0	1	6	1		6	5	5	5	5	5	5	5	5	5		3	3	3	3	3	3	2	2	3	1	1	1	1	1	1	1	1	3	3	3	2	2
1404	2	2	4	1	1	1	2	1	4	4	1	1	1	5	1		2	4	4	3	3	4	4	4	4	4		2	3	2	2	2	2	2	2	2	2	2	2	1	2	2	2	2	2	1	2	2	2
1405	2	2	4	1	1	0	2	0	4	4	0	1	1	6	1		3	4	2	3	3	4	5	3	4	3		1	4	1	1	0	2	0	1	1	0	0	1	1	0	0	1	0	1	0	2	2	1
1406	2	2	4	1	1	0	2	0	4	4	0	0	1	6	2		2	4	2	2	2	3	4	3	2	3		1	4	1	0	0	1	0	0	0	0	0	0	0	1	2	2	0	1	0	1	1	2
1407	2	2	4	1	0	0	2	0	4	4	0	0	1	6	3		2	3	2	4	2	4	4	4	4	4		2	3	2	2	2	2	2	1	2	1	1	1	1	1	1	1	1	1	2	2	1	2
1408	2	1	4	1	1	1	1	0	3	3	0	0	1	6	1		4	4	4	6	5	4	4	4	4	4		2	3	1	2	2	2	1	2	2	1	0	0	0	0	0	0	0	0	0	0	0	1
1409	2	2	4	1	1	0	2	0	3	3	0	0	1	4	3		3	3	3	4	4	4	2	5	3	3		1	2	1	1	1	1	1	1	0	1	0	0	0	0	1	2	0	0	2	2	2	2
1410	2	2	4	1	1	0	2	1	4	4	0	0	1	5	2		2	4	2	4	4	4	4	4	4	3		1	2	1	0	1	1	0	0	0	0	0	0	0	0	0	0	0	2	2	2	2	3
1411	2	2	4	1	1	0	2	1	3	4	0	0	1	6	1		2	5	4	5	5	3	4	5	5	4		4	3	1	1	1	3	1	1	2	3	1	1	1	1	1	2	2	1	1	2	2	2
1412	2	2	4	1	1	1	2	0	3	3	0	0	1	5	2		3	3	4	4	3	4	4	3	4	3		2	2	1	1	1	2	1	1	1	1	1	1	1	1	2	2	1	1	1	1	1	2
1413	2	2	4	1	1	0	2	0	3	4	0	0	1	6	2		2	2	2	6	6	5	4	6	6	3		1	3	1	1	1	0	0	0	0	0	0	0	0	0	0	0	0	0	1	0	1	1
1414	2	2	4	1	1	0	2	1	1	4	0	0	1	3	2		5	5	5	6	6	5	5	5	5	5		2	2	2	1	1	2	2	1	2	2	2	1	1	0	0	1	2	0	0	2	0	0
1415	1	2	4	1	1	0	2	0	3	3	0	0	1	4	3		1	4	4	3	3	4	3	3	4	2		1	2	0	0	0	2	0	1	1	0	0	0	0	0	0	0	0	1	0	0	0	1
1416	2	1	4	1	1	0	1	0	4	3	0	0	0	5	2		1	2	2	3	2	2	1	2	3	2		1	3	2	1	1	1	1	1	1	1	1	1	1	1	1	1	1	1	1	1	1	1
1417	2	2	4	1	1	0	2	0	3	3	0	0	1	6	3		3	4	4	3	4	4	3	4	4	3		2	3	1	1	2	2	2	2	2	1	2	2	1	1	1	1	1	1	1	1	1	1
1418	2	2	4	1	1	1	2	0	3	3	0	0	1	5	1		3	4	4	5	5	5	3	5	6	5		1	3	1	0	0	1	1	1	2	2	1	1	1	0	0	0	0	2	2	2	1	2
1419	2	1	4	2	1	0	1	0	4	3	0	0	0	4	1		1	2	1	2	2	2	4	2	2	3		1	2	1	0	0	1	0	0	1	0	0	0	0	0	0	0	0	0	0	0	0	0
1420	2	2	4	1	1	0	2	0	3	3	0	0	0	6	3		2	2	4	2	2	2	2	4	3	3		1	4	1	1	1	1	1	1	1	1	1	1	1	1	1	1	1	1	1	1	1	1
1421	2	2	4	1	1	1	2	1	3	3	0	0	1	6	1		6	2	6	6	6	5	6	4	6	2		3	2	2	1	1	2	1	3	3	3	0	0	0	0	0	0	0	2	2	1	2	1
1422	2	2	4	3	1	0	2	0	4	4	0	0	1	6	1		2	2	4	5	5	5	2	2	2	2		2	1	2	3	2	3	2	3	3	3	1	1	1	1	2	2	1	2	2	2	2	2
1423	2	2	4	1	1	1	2	1	3	3	0	0	1	2	2		1	1	1	1	1	1	1	1	1	1		0	0	0	0	0	1	1	1	1	1	1	1	1	1	1	1	1	1	1	1	0	0
1424	2	1	4	2	1	0	1	0	3	4	0	0	1	6	2		3	4	3	2	3	2	2	4	5	1		1	2	0	1	2	3	1	2	2	1	0	0	1	1	1	1	2	1	1	2	2	2
1425	2	2	4	2	1	0	2	0	3	3	0	0	1	6	3		3	5	6	4	4	5	3	5	5	4		3	2	2	2	2	2	2	2	2	2	2	2	1	2	3	2	2	1	2	3	2	2
1426	2	2	4	1	1	0	2	0	1	5	0	0	1	4	3		2	3	1	2	2	2	1	1	1	1		0	3	0	0	0	1	0	1	0	0	0	0	0	0	0	0	0	0	2	1	1	1
1427	2	1	4	1	1	0	1	0	4	3	0	0	1	6	1		3	5	4	5	4	3	4	3	4	5		3	2	1	2	2	2	1	2	2	1	1	1	1	1	2	1	1	1	1	2	2	2
1428	2	1	4	1	1	1	1	1	4	3	0	0	1	3	2		2	3	2	4	4	4	3	2	3	3		1	2	1	1	1	1	1	1	1	1	1	1	1	1	2	1	1	1	1	1	1	1
1429	2	1	4	1	1	0	1	0	4	4	0	0	1	4	1		3	5	5	4	4	5	5	4	5	4		2	2	1	2	2	3	1	1	2	1	1	1	0	1	1	0	0	2	2	2	2	2
1430	2	2	4	3	1	0	2	1	2	3	1	1	1	6	1		5	3	4	5	2	5	3	2	3	5		3	1	2	1	3	2	2	2	2	2	2	2	2	2	2	2	2	1	1	2	2	2
1431	2	2	4	1	1	0	2	0	3	4	0	0	1	2	1		2	2	2	2	2	2	2	2	2	2		1	1	1	1	1	1	1	1	1	1	1	1	1	1	1	1	1	1	1	1	1	1
1432	2	2	4	1	1	0	2	0	2	4	0	0	1	6	1		1	4	4	5	4	4	2	2	4	4		2	3	0	0	0	0	0	2	1	0	0	0	0	0	0	0	0	0	0	0	1	2
1433	2	2	4	2	1	1	2	0	4	4	0	0	1	6	3		2	2	2	4	2	5	2	3	2	5		3	3	1	2	1	2	1	2	2	1	0	0	0	2	2	3	2	0	2	2	2	2
1434	1	1	4	1	1	1	1	0	3	3	0	0	1	6	1		4	4	4	3	2	4	2	5	5	4		2	2	2	2	2	2	2	2	2	2	1	1	1	1	1	1	1	4	3	2	2	3
1435	2	2	4	1	1	0	2	0	4	4	0	0	1	3	2		3	3	3	3	2	2	2	4	4	4		1	3	1	0	0	1	0	2	1	2	1	1	2	0	0	1	1	2	2	2	2	2
1436	1	2	4	1	1	0	2	0	3	2	0	0	1	6	1		2	4	4	4	5	3	3	4	4	4		2	2	1	1	1	2	1	1	1	1	0	0	1	1	1	2	1	1	1	2	2	2
1437	2	2	4	1	1	0	2	1	4	4	0	0	1	6	1		1	3	4	3	3	3	3	4	3	3		2	4	1	1	1	2	1	1	2	1	1	0	0	0	0	1	1	0	2	2	1	1
1438	2	2	4	3	1	0	2	1	4	3	0	0	1	5	3		5	5	1	4	4	2	3	3	5	5		4	1	0	2	2	1	0	0	0	0	0	0	0	0	0	0	0	0	4	2	1	3
1439	2	1	4	1	1	0	1	0	4	4	0	0	1	5	3		2	4	2	3	3	3	3	4	2	2		1	3	1	1	1	1	0	0	1	0	1	1	0	0	1	1	1	1	0	1	1	1
1440	2	2	4	1	1	1	2	0	3	3	0	0	1	5	2		2	5	3	2	1	1	1	3	4	3		0	3	0	0	0	0	0	0	0	0	0	0	0	0	0	0	0	0	0	0	0	0
1441	2	2	4	1	1	0	2	0	4	3	0	0	1	3	1		4	2	3	5	2	5	6	4	4	3		1	4	3	1	1	1	1	2	2	3	1	2	1	0	1	1	1	1	0	2	2	3
1442	1	1	4	2	1	0	1	1	3	3	0	0	1	6	3		1	5	5	2	4	4	5	5	3	5		1	3	1	0	0	1	0	1	1	2	1	2	2	1	1	0	0	2	1	1	1	1
1443	2	2	4	1	1	0	2	0	4	4	0	1	0	5	2		3	4	2	3	3	4	4	3	4	3		2	3	2	1	1	1	1	1	2	0	0	0	0	0	0	1	0	0	1	2	1	2
1444	1	1	4	2	1	0	1	0	3	3	0	0	1	6	3		4	4	3	4	4	4	4	3	5	4		2	3	0	2	1	2	0	1	1	0	1	2	2	0	1	1	2	2	3	2	3	3
1445	2	1	4	1	1	0	1	1	5	4	0	0	0	4	2		4	4	4	3	3	3	4	3	4	3		1	0	0	0	0	1	0	0	0	0	0	0	0	0	1	1	0	0	0	0	0	0
1446	2	1	4	1	1	0	1	0	3	4	0	0	0	3	2		3	2	3	3	3	2	2	3	4	3		1	4	1	1	0	1	0	0	1	0	1	0	1	1	1	1	0	1	1	2	1	1
1447	2	2	4	1	1	0	2	0	2	3	0	0	1	6	2		2	2	2	2	1	2	5	2	5	5		1	3	2	0	0	1	0	0	2	0	0	0	0	0	0	0	0	2	1	1	2	2
1448	2	2	4	3	1	1	2	0	5	5	0	0	1	5	3		4	4	4	3	3	4	4	4	4	4		2	3	2	2	2	2	2	2	2	2	3	2	2	1	2	2	3	1	2	2	2	2
1449	2	1	4	3	1	0	1	0	3	4	0	0	1	6	1		5	5	2	4	4	4	3	2	3	5		3	3	0	0	0	2	0	0	0	2	0	0	0	0	0	0	0	0	0	0	0	2
1450	2	2	4	1	1	0	2	1	3	3	0	0	1	5	2		5	5	5	5	4	4	5	5	5	3		1	2	1	1	1	1	2	1	1	1	1	1	1	1	1	1	1	2	2	1	2	2
1451	2	2	4	1	1	1	2	0	4	4	0	0	1	5	2		3	4	4	4	3	4	3	4	4	3		1	3	1	2	2	2	2	2	2	2	0	0	0	0	0	1	1	1	1	2	1	2
1452	2	1	4	1	1	0	1	0	3	2	0	0	1	6	2		2	2	2	5	3	3	5	5	3	2		2	3	3	1	1	1	1	1	1	1	2	2	2	2	1	2	2	4	3	3	3	2
1453	2	2	4	1	1	0	2	0	4	4	0	0	1	6	2		3	3	3	4	4	4	4	4	4	2		2	3	1	2	2	1	1	1	1	1	1	1	1	1	2	2	3	1	1	1	1	2
1454	2	2	4	1	1	0	2	0	4	4	0	1	1	6	1		3	4	3	3	3	3	4	4	5	3		1	2	1	1	1	3	2	1	1	1	1	1	1	1	1	1	1	3	2	2	2	3
1455	2	2	4	1	1	0	2	0	3	3	0	0	1	6	3		2	4	5	5	4	3	3	3	4	2		2	2	1	1	1	2	0	1	1	0	1	1	1	0	0	0	1	2	1	1	1	1
1456	2	2	4	1	1	0	2	0	3	4	0	0	1	5	2		2	6	2	4	4	2	2	5	5	2		2	2	2	2	1	2	2	1	1	2	1	1	1	1	2	2	2	1	1	2	2	2
1457	2	2	4	1	1	0	2	1	3	3	0	1	1	6	2		3	3	4	3	3	3	4	3	3	3		3	2	2	2	2	2	1	2	2	1	1	1	1	1	1	1	1	1	1	2	1	1
1458	1	1	4	1	0	0	1	0	3	3	0	1	1	6	3		2	4	4	2	2	2	4	4	2	4		2	2	2	1	1	1	0	0	1	0	0	0	0	0	0	0	0	2	0	2	1	1
1459	2	2	4	1	1	1	2	0	4	4	0	1	1	6	2		2	2	2	4	2	2	2	2	2	2		1	4	0	1	0	2	0	1	1	1	1	0	0	0	1	1	1	2	2	2	2	1
1460	2	1	4	1	1	0	1	0	3	3	0	1	1	6	2		3	3	5	3	3	3	3	3	5	4		3	2	4	2	2	2	1	2	2	1	1	1	1	1	1	1	1	1	1	2	1	1
1461	2	2	4	1	1	0	2	0	3	3	0	0	1	6	1		5	4	2	5	3	3	4	3	4	3		1	3	1	0	0	1	0	0	1	0	0	0	0	0	0	0	0	1	0	1	1	1
1462	2	1	4	1	1	0	1	1	2	1	0	0	1	4	1		2	2	2	2	2	3	4	3	4	3		3	1	3	1	3	1	2	3	1	1	3	1	3	2	1	1	2	2	1	3	2	2
1463	2	1	4	2	1	0	1	0	2	4	0	0	0	6	2		3	4	3	3	2	3	3	3	3	3		3	1	2	1	1	2	0	2	2	2	0	0	0	0	0	0	2	2	1	4	3	3
1464	2	2	4	1	0	0	2	0	3	3	0	0	0	3	2		4	4	4	4	3	5	3	4	4	4		2	3	1	0	0	1	0	1	0	0	0	0	0	0	0	0	0	1	0	0	1	2
1465	2	2	4	1	1	0	2	1	3	4	0	0	1	4	2		3	3	3	3	3	3	2	2	3	3		1	2	0	1	1	2	0	1	1	1	0	0	0	1	1	1	0	1	1	1	1	1
1466	2	2	4	1	1	0	2	0	3	3	1	1	1	6	1		4	4	3	4	4	4	4	4	4	4		1	2	3	1	2	2	1	2	2	1	1	1	1	1	1	1	1	1	1	1	2	2
1467	2	1	4	1	1	0	1	1	4	4	0	0	0	6	2		2	2	5	4	4	4	4	2	4	2		2	1	0	0	0	0	0	0	0	0	0	0	0	0	0	0	0	0	0	0	0	0
1468	1	1	2	2	1	0	1	0	4	4	0	0	0	5	2		1	2	2	3	2	2	2	2	2	2		1	3	0	0	0	1	1	1	1	1	1	1	1	1	1	1	1	1	1	1	1	1
1469	1	2	1	2	1	1	1	0	4	3	0	0	1	5	3		3	3	4	3	3	3	2	3	4	3		2	2	2	1	1	2	1	2	2	2	2	1	1	1	1	2	2	1	1	1	1	1
1470	1	1	1	2	1	0	1	0	4	5	0	0	1	3	2		2	4	3	1	1	1	1	4	4	3		1	4	0	0	0	2	0	0	0	0	2	1	2	1	1	0	0	0	0	1	1	1
1471	2	2	4	1	1	0	2	0	2	2	0	1	1	6	1		4	4	4	4	4	4	4	4	4	4		2	3	2	3	2	3	2	3	2	3	2	3	1	3	2	1	2	1	2	1	2	1
1472	1	2	3	1	0	0	2	0	2	3	1	1	0	1	2		4	4	4	4	4	5	5	5	5	5		3	3	3	3	3	3	3	3	3	3	3	3	3	3	3	3	3	3	3	3	3	3
1473	2	1	3	2	1	1	1	0	5	4	1	1	1	4	2		1	4	4	4	4	4	4	3	4	2		1	2	0	1	1	2	1	2	2	1	1	1	1	1	1	1	1	1	1	1	1	2
1474	2	2	3	1	1	0	2	0	4	4	0	0	0	5	2		5	5	5	5	5	5	5	5	5	5		1	2	2	2	2	1	1	1	1	1	1	1	1	1	1	1	1	1	1	1	1	1
1475	2	1	3	1	1	0	1	1	5	5	0	0	1	6	3		1	1	1	5	3	1	1	1	1	1		0	3	1	0	0	0	0	0	0	0	0	0	0	0	4	0	0	0	0	0	0	0
1476	1	2	4	1	1	1	2	1	4	4	0	0	1	5	3		3	3	4	4	4	4	4	4	4	4		2	2	2	1	1	2	2	1	2	1	1	1	1	1	1	1	1	1	1	1	1	1
1477	1	2	3	1	0	0	2	1	4	4	0	0	0	2	2		2	2	2	2	2	3	2	2	2	2		1	3	1	1	1	2	1	1	0	1	0	0	0	0	0	0	0	0	0	0	0	0
1478	1	2	2	1	1	0	2	1	4	4	0	0	1	6	1		2	2	2	4	3	4	4	4	3	2		0	0	0	0	0	1	0	0	1	0	0	0	0	0	0	0	0	0	0	0	0	0
1479	1	1	3	1	1	0	1	0	3	3	0	1	1	5	1		2	4	4	5	3	3	4	4	4	3		2	2	2	1	2	2	2	1	2	1	1	1	1	1	1	1	1	1	1	2	1	2
1480	1	2	4	1	1	1	2	1	3	3	0	0	1	6	1		5	5	4	4	4	4	4	4	4	5		2	2	2	1	1	2	1	1	1	1	1	1	1	1	1	1	1	1	1	2	2	2
1481	1	1	2	1	1	0	1	1	4	4	0	0	1	4	1		2	2	2	2	2	2	2	4	4	2		1	3	2	1	1	2	1	1	1	1	1	1	1	2	1	2	1	1	2	1	1	1
1482	1	2	3	1	1	0	2	0	4	3	1	1	1	5	3		4	4	3	3	3	4	3	3	4	3		2	3	1	1	1	1	2	1	1	1	1	1	1	1	1	1	1	1	1	1	1	2
1483	2	1	4	3	1	0	1	1	3	3	0	0	1	2	2		4	2	1	2	2	2	2	4	2	1		1	3	1	0	0	1	0	0	0	0	0	0	0	0	0	0	0	0	0	0	0	0
1484	2	2	2	1	1	1	2	0	3	3	0	0	0	4	2		3	3	3	3	4	3	4	3	3	3		2	2	1	1	2	1	0	2	2	1	1	1	1	1	2	1	1	1	1	2	1	1
1485	2	2	4	1	1	1	2	0	3	3	0	0	0	3	1		3	4	4	4	4	3	3	3	3	1		1	2	1	0	0	1	1	1	1	1	1	1	1	0	0	1	1	1	1	1	1	1
1486	2	2	4	1	0	0	2	0	3	3	0	0	0	5	1		1	1	1	1	1	1	1	1	1	1		0	0	0	0	0	0	0	0	0	0	0	0	0	0	0	0	0	0	0	0	0	0
1487	1	2	3	1	1	0	2	0	4	4	0	0	1	4	1		5	5	5	5	4	4	4	4	4	4		2	2	1	1	1	2	1	1	2	2	1	1	1	1	1	1	1	1	1	1	1	1
1488	1	2	3	1	1	0	2	0	3	3	0	1	1	4	2		4	2	2	2	2	5	5	4	4	2		1	2	1	1	1	2	1	2	1	0	2	1	1	1	3	1	3	1	1	1	1	1
1489	2	1	4	3	0	1	1	1	2	2	0	1	1	4	2		2	2	2	1	1	2	1	1	1	1		1	3	0	0	0	0	0	0	0	0	0	0	0	0	0	0	0	0	0	0	0	0
1490	1	1	3	3	1	1	1	0	4	3	0	0	1	6	1		4	4	3	4	4	5	5	3	4	2		1	3	0	0	0	2	0	0	2	0	0	0	0	0	0	0	0	0	0	2	1	2
1491	2	2	3	1	1	0	2	0	3	3	1	1	0	5	3		4	4	4	4	4	4	4	4	4	4		2	3	1	1	2	3	2	1	1	2	1	1	1	1	1	1	1	1	1	1	1	1
1492	2	1	4	2	1	1	1	0	4	4	0	0	1	3	3		4	4	4	4	4	4	4	4	4	4		2	2	2	2	2	2	2	2	2	2	2	2	2	2	2	2	3	2	2	2	2	2
1493	2	2	4	1	1	1	2	0	3	2	0	0	0	4	2		2	4	4	4	2	3	3	2	2	2		2	2	1	1	1	2	0	0	2	0	0	0	0	0	2	2	0	0	2	0	2	2
1494	2	1	4	1	1	0	1	1	3	3	0	0	1	5	1		3	4	5	4	4	4	3	4	4	4		3	1	3	1	1	3	3	2	3	3	2	3	3	3	3	2	3	0	0	2	1	1
1495	2	2	3	1	1	1	2	1	4	3	0	1	1	6	1		4	4	5	5	5	5	5	5	5	5		2	2	1	1	1	1	1	2	2	1	1	1	1	1	1	1	1	1	1	1	1	1
1496	2	2	3	2	0	0	2	0	4	4	1	1	1	6	2		1	3	1	2	1	5	1	5	2	1		1	4	1	1	1	2	1	2	2	1	1	1	1	1	1	1	1	1	1	1	1	1
1497	2	1	4	3	0	1	1	1	2	2	0	1	1	4	2		1	1	1	1	1	1	1	1	1	1		0	4	0	0	0	0	0	0	0	0	0	0	0	0	0	0	0	0	0	0	0	0
1498	2	2	3	1	1	1	2	1	4	4	0	0	1	6	1		1	5	5	6	6	6	6	6	6	6		2	2	2	1	1	2	1	1	1	1	1	1	1	1	2	2	2	1	3	1	0	2
1499	2	1	4	2	0	0	1	0	3	3	0	0	1	6	1		1	4	1	6	4	4	4	4	4	3		0	4	0	0	0	0	0	0	0	0	0	0	0	0	0	0	0	0	0	0	0	0
1500	2	2	2	2	1	1	2	1	1	1	1	1	0	2	2		1	4	4	4	4	4	4	5	5	5		2	2	2	3	3	2	2	3	3	3	3	3	2	2	3	3	3	2	3	3	2	3
1501	1	2	3	2	1	0	2	0	4	4	0	0	1	6	1		4	4	4	4	4	4	4	4	4	4		2	2	2	1	1	2	1	1	1	1	0	0	0	1	0	1	1	0	0	1	1	1
1502	1	2	3	1	0	0	2	0	4	3	0	0	1	5	1		4	4	1	5	1	1	5	5	5	5		2	2	0	0	0	0	2	0	0	0	2	2	0	0	0	0	2	2	0	2	2	2
1503	1	1	2	1	1	0	1	0	4	4	0	0	0	5	2		2	3	2	2	1	2	4	3	3	3		1	4	2	1	1	2	1	1	1	1	1	1	1	1	1	1	1	1	0	1	1	1
1504	2	2	3	1	1	0	2	0	3	3	0	0	1	3	2		5	5	4	5	4	5	5	5	5	5		3	3	3	1	1	2	1	1	2	1	1	1	1	1	1	1	1	1	1	1	1	1
1505	2	2	4	1	1	1	2	0	4	3	0	0	0	5	2		4	4	4	4	4	4	4	4	4	4		1	1	1	1	1	1	1	1	1	1	1	1	1	1	1	1	1	1	1	1	1	1
1506	2	1	4	1	1	0	1	0	4	4	1	1	1	6	2		1	1	6	6	6	6	6	6	1	1		2	4	3	2	2	1	1	4	4	1	2	2	2	2	1	0	0	0	0	0	2	0
1507	2	2	3	1	1	1	2	0	4	4	0	0	0	5	2		2	2	2	5	3	4	2	3	3	3		1	3	0	0	0	0	0	0	0	0	0	0	0	0	0	0	0	0	0	0	0	0
1508	2	1	2	1	1	0	1	1	4	4	0	0	1	3	2		3	3	4	4	3	3	4	4	4	2		2	3	2	2	2	2	0	0	2	1	2	0	0	0	0	0	2	2	0	2	2	1
1509	2	2	4	1	1	0	2	0	3	3	0	0	1	6	1		4	5	2	6	3	5	4	6	6	3		3	1	3	3	3	4	4	2	2	3	3	2	2	0	1	1	4	4	4	3	3	3
1510	2	2	3	1	1	0	2	0	4	3	0	0	1	6	1		4	4	3	4	3	4	3	3	4	3		2	2	2	1	1	2	1	1	2	1	1	1	1	1	1	1	1	1	1	2	1	2
1511	2	2	3	1	0	0	2	1	4	4	0	0	1	6	2		2	5	2	2	2	4	4	4	5	2		1	3	1	1	1	1	1	1	1	1	1	1	1	1	1	1	2	2	2	2	2	2
1512	1	2	2	1	1	1	2	0	3	3	0	0	1	5	3		1	4	1	2	1	2	2	1	2	1		2	3	0	1	1	1	1	1	1	1	1	2	2	3	3	2	2	1	2	0	1	1
1513	1	2	3	1	1	0	2	0	4	4	0	0	1	6	2		2	2	2	2	2	2	1	1	1	1		0	0	0	0	0	0	0	0	0	0	1	1	0	0	0	1	1	0	0	0	1	1
1514	1	2	3	2	1	1	2	0	1	1	0	1	1	4	2		4	4	4	4	4	4	4	4	4	4		3	3	3	3	3	2	1	1	1	1	1	1	1	1	1	1	1	1	1	1	1	1
1515	2	1	3	1	1	0	1	0	5	4	0	0	0	2	2		2	2	2	2	1	1	2	2	2	1		0	4	0	0	0	0	0	0	1	0	0	0	0	0	0	0	0	1	1	1	0	0
1516	1	2	3	1	0	0	2	0	4	4	0	0	0	5	3		2	2	2	4	2	2	2	5	2	2		2	4	1	1	1	1	2	2	2	1	1	1	1	1	2	2	1	1	1	1	1	1
1517	1	2	3	2	1	0	2	0	4	1	0	0	1	4	2		3	4	3	3	3	4	4	4	3	1		2	2	1	1	1	1	1	1	2	2	2	1	1	1	1	1	1	2	2	2	2	2
1518	2	1	4	2	1	0	1	0	3	3	1	1	1	5	1		4	6	5	6	4	6	4	6	6	4		2	3	2	1	1	2	2	2	2	2	2	2	1	2	1	1	2	2	1	1	1	2
1519	1	1	3	1	1	0	1	1	3	3	0	0	1	6	1		5	5	4	4	5	5	3	4	5	4		2	2	1	1	1	2	0	0	1	1	2	1	1	0	0	1	0	1	1	1	1	2
1520	1	2	3	1	1	1	2	0	3	3	0	0	1	6	2		2	4	2	2	3	4	3	3	4	2		2	2	1	1	1	2	1	1	1	1	2	0	0	2	1	1	1	1	1	1	1	2
1521	2	1	3	3	1	0	1	1	4	3	1	0	1	6	2		3	5	2	2	5	3	4	4	4	2		2	4	1	1	1	1	1	1	3	1	3	2	2	1	1	0	2	2	3	1	1	1
1522	2	2	3	1	0	0	2	0	4	4	0	0	1	6	1		5	5	3	5	5	5	5	5	5	5		3	3	3	3	3	3	3	3	3	3	3	3	3	3	3	3	3	3	3	3	3	3
1523	1	2	3	1	1	1	2	1	1	3	0	1	0	6	2		2	2	2	2	2	2	2	2	2	2		0	0	0	0	0	0	0	0	0	0	0	0	0	0	0	0	0	0	0	0	0	0
1524	1	2	3	1	0	0	2	0	4	4	0	1	0	5	2		4	4	3	3	3	3	3	3	3	3		1	4	1	1	1	1	1	1	1	1	1	1	0	0	1	1	0	0	0	0	0	0
1525	1	2	3	1	1	0	2	0	3	3	0	0	1	3	3		4	4	3	3	3	4	3	3	3	3		2	1	2	2	2	2	2	2	2	2	1	1	1	1	1	1	1	1	1	1	1	1
1526	2	2	3	1	1	0	2	0	3	3	0	0	0	4	1		5	5	5	5	5	5	5	5	5	5		3	3	3	3	3	3	3	3	3	3	3	3	3	3	3	3	3	3	3	3	3	3
1527	2	2	3	1	1	0	2	1	3	3	1	1	1	4	2		3	4	2	2	1	3	4	5	5	2		4	3	2	2	2	2	2	2	2	2	1	1	1	1	1	0	2	2	3	3	2	2
1528	2	2	3	1	1	1	2	1	4	3	0	0	1	3	2		3	4	5	3	3	3	4	4	3	4		2	2	1	1	1	2	1	1	2	1	1	1	1	1	1	2	1	2	1	2	2	2
1529	1	2	3	1	1	0	2	0	3	3	0	0	1	4	3		2	2	2	2	3	3	3	2	3	2		1	1	1	1	1	1	1	1	1	1	1	1	1	1	1	1	1	1	1	1	1	1
1530	2	1	3	3	1	1	1	1	3	3	0	0	1	6	2		3	2	2	4	3	3	3	3	3	3		1	2	1	1	1	1	1	1	2	1	0	0	0	0	0	2	1	1	0	0	1	1
1531	1	2	3	1	1	0	2	0	3	3	0	0	1	4	3		3	5	3	5	5	5	3	2	4	2		2	3	2	1	1	2	2	1	2	2	1	1	1	1	2	2	2	1	1	2	2	2
1532	1	2	4	1	1	0	2	1	3	4	0	0	1	3	3		3	4	3	4	3	3	4	3	4	3		2	2	2	1	1	3	1	1	1	2	1	1	1	3	1	1	1	1	1	2	2	2
1533	2	2	3	1	1	0	2	0	3	3	0	0	1	4	2		3	4	3	1	1	3	1	1	3	1		1	2	1	0	0	2	0	1	2	1	0	0	0	0	0	1	0	0	0	1	1	1
1534	1	2	2	1	0	1	2	1	3	3	0	0	1	4	3		3	4	4	2	2	4	2	3	3	3		1	2	3	2	1	2	2	2	3	1	3	3	2	1	2	2	1	3	2	2	2	1
1535	2	2	3	1	1	1	2	1	3	4	0	0	1	3	3		4	4	4	4	4	4	3	3	4	2		2	3	2	1	1	2	1	2	2	1	1	1	1	1	2	2	1	2	2	2	2	2
1536	1	2	3	1	1	0	2	0	4	5	0	0	0	3	2		4	4	4	3	4	4	4	4	4	4		1	3	1	1	1	1	1	1	1	1	1	1	1	1	1	1	1	1	1	1	1	1
1537	2	2	3	1	0	0	2	0	4	3	0	0	1	6	3		2	2	2	2	2	2	2	2	2	2		1	4	1	1	1	1	1	1	1	0	0	0	0	0	0	1	0	2	1	2	1	1
1538	2	2	3	1	1	0	2	1	5	4	0	0	1	6	1		4	4	5	6	4	2	5	2	5	5		2	4	1	1	1	1	1	2	2	2	1	1	1	0	0	0	1	0	0	0	1	2
1539	1	1	2	2	1	1	1	1	1	1	1	1	1	1	1		1	1	4	4	4	1	4	4	4	4		3	4	1	3	3	0	2	2	3	3	2	2	1	2	2	3	2	1	3	3	3	2
1540	2	2	3	1	1	0	2	0	3	3	0	0	0	5	2		1	4	3	3	3	3	2	3	4	3		1	3	1	1	1	1	1	2	2	1	1	1	0	0	0	0	0	1	0	0	1	2
1541	1	2	2	1	1	0	2	0	3	3	0	0	1	4	2		2	2	2	2	2	2	2	2	2	2		0	0	0	0	0	0	0	0	0	0	0	0	0	0	0	0	0	2	0	0	0	0
1542	1	2	2	1	1	0	2	0	4	4	0	0	0	6	2		2	2	3	2	2	3	3	3	4	2		1	4	0	0	0	2	0	0	0	0	0	0	0	0	0	0	0	0	0	0	0	0
1543	2	2	4	1	1	1	2	0	4	3	0	1	1	4	2		3	4	3	3	3	4	4	3	3	3		1	2	1	0	1	2	1	1	2	2	1	1	1	1	1	1	1	1	1	1	1	1
1544	2	1	4	1	1	1	1	0	4	3	0	0	0	5	2		5	5	5	4	3	3	3	2	3	3		2	2	2	1	1	2	1	1	1	1	1	1	1	1	1	1	1	1	1	1	1	2
1545	2	1	4	2	1	1	1	1	5	5	0	1	1	6	1		1	1	1	1	1	1	1	1	1	1		0	0	0	0	0	0	0	0	0	0	0	0	0	0	0	0	0	0	0	0	0	0
1546	2	2	3	1	1	0	2	0	4	4	0	0	0	3	2		3	3	5	3	2	3	2	3	4	5		2	3	2	2	2	2	2	2	2	2	1	1	1	1	1	2	2	2	2	2	2	2
1547	2	1	4	1	1	0	1	0	4	4	0	0	0	4	1		5	5	5	5	4	4	4	5	5	4		2	3	3	2	2	3	1	2	2	1	1	1	1	2	2	1	2	1	3	3	3	3
1549	2	2	4	1	1	0	2	1	3	3	0	0	1	4	2		2	4	2	4	4	4	4	4	4	3		1	2	3	1	1	2	0	1	1	2	1	1	0	1	2	2	0	1	1	2	1	2
1550	1	1	4	2	1	0	1	0	3	1	0	1	1	5	1		2	5	5	4	3	4	4	4	4	3		2	3	1	1	1	1	1	1	1	1	2	2	1	2	1	1	2	1	2	2	1	1
1551	1	1	1	3	1	0	1	0	4	4	0	0	1	4	1		2	2	3	2	2	2	2	4	4	2		1	3	1	0	0	0	0	1	1	0	0	0	0	0	0	0	0	0	0	0	0	0
1552	1	1	1	1	1	0	2	0	4	4	0	0	0	6	2		2	2	2	2	2	2	2	5	2	2		2	4	0	0	0	0	2	0	2	0	0	0	0	2	0	0	0	0	0	0	0	2
1553	1	1	1	3	1	1	1	0	4	5	0	0	1	3	3		2	2	2	4	2	2	2	3	4	2		2	2	0	1	1	1	1	1	1	1	0	0	0	0	0	0	0	0	0	0	0	1
1554	1	1	1	3	1	0	2	0	3	4	0	0	1	2	2		2	2	2	2	2	2	2	2	2	2		2	4	0	0	0	1	0	0	1	0	0	0	0	0	0	0	0	0	0	0	0	0
1555	1	1	1	1	1	0	2	0	4	3	0	0	1	6	2		4	3	3	3	3	3	3	3	3	3		1	3	2	1	1	2	3	1	1	1	1	1	2	1	2	2	2	1	2	2	2	2
1556	1	1	1	1	1	0	2	1	3	4	0	0	0	5	2		2	5	2	5	2	2	2	5	5	2		2	2	1	2	2	2	1	2	2	2	1	1	1	1	2	2	2	1	1	2	2	2
1557	1	1	1	2	1	0	2	0	3	4	0	0	1	5	3		2	3	1	4	3	4	4	2	4	3		0	4	1	0	0	2	2	2	2	2	2	1	1	2	1	1	2	2	2	1	2	2
1558	1	1	1	2	1	0	1	0	3	3	0	0	0	3	2		2	1	1	3	2	1	1	2	4	2		1	4	0	1	1	1	0	0	0	0	0	0	0	0	0	0	0	0	0	0	0	0
1559	1	1	1	1	1	0	2	0	1	1	1	1	1	6	1		1	1	1	6	6	6	6	6	1	1		0	4	0	0	0	0	0	0	0	0	0	0	0	0	0	0	0	0	0	0	0	0
1560	1	1	1	1	1	0	2	0	3	3	0	0	1	6	3		6	6	3	5	5	3	3	6	6	4		0	4	1	1	2	4	1	1	1	1	1	1	1	1	1	0	0	0	0	0	0	3
1561	1	1	1	1	1	0	1	0	4	4	0	0	0	5	2		3	4	2	2	2	3	3	3	2	2		1	2	1	2	2	2	1	2	1	2	1	1	1	1	1	1	2	1	1	2	2	2
1562	1	1	1	1	1	0	2	1	3	3	0	0	0	6	3		4	2	2	1	1	2	2	2	5	5		1	2	2	1	2	2	2	1	1	1	1	1	1	1	1	1	2	2	1	1	1	1
1563	1	1	1	3	1	0	1	0	3	4	0	0	1	4	2		4	3	2	4	4	3	2	3	4	3		0	2	0	0	0	2	0	2	2	0	0	0	2	0	0	0	0	0	0	0	0	0
1564	1	1	1	3	1	0	1	0	3	4	0	0	0	5	2		2	2	2	2	2	2	2	2	2	2		2	4	0	1	1	2	1	1	2	1	0	0	0	0	1	1	1	1	1	2	1	2
1565	1	1	1	2	1	0	1	0	3	4	0	1	1	3	2		4	4	2	6	5	4	3	4	6	4		1	2	2	0	1	2	1	0	0	2	1	1	0	0	0	0	0	0	0	1	1	2
1566	1	1	1	1	1	1	2	0	4	4	0	0	1	6	2		3	2	2	1	1	3	1	3	5	4		2	3	2	1	1	2	0	0	0	0	0	0	0	0	0	0	0	0	0	2	0	0
1567	1	1	1	1	0	0	1	0	3	3	0	0	1	6	3		3	2	3	5	2	5	2	5	3	3		1	2	1	1	1	3	1	2	1	1	1	1	1	1	1	1	1	1	1	1	1	1
1568	1	1	1	3	1	1	2	0	3	4	0	0	1	6	3		2	2	2	3	2	4	4	3	3	2		2	3	1	1	1	2	1	1	1	1	1	1	0	0	0	0	0	1	0	0	0	2
1569	1	1	1	1	1	0	2	0	3	3	0	0	1	5	2		5	4	6	1	1	5	5	5	5	4		3	3	2	2	2	2	1	2	2	2	2	2	2	2	2	2	3	2	2	3	3	3
1570	1	2	1	2	1	0	1	0	4	4	0	0	1	6	3		4	5	2	3	2	4	3	5	3	2		1	4	0	1	1	2	1	0	1	1	0	1	0	2	1	0	1	1	1	2	1	2
1571	1	2	1	1	1	0	2	0	3	3	0	0	1	2	1		4	4	3	5	5	4	3	3	4	4		2	3	3	1	2	3	1	2	1	2	2	1	1	1	1	1	2	2	3	3	3	3
1572	1	1	1	1	1	0	2	0	4	2	0	0	1	2	2		1	6	1	4	1	1	1	4	1	1		0	4	0	2	0	2	0	0	0	0	1	0	0	0	2	3	0	0	0	0	0	4
1573	1	2	1	2	1	0	2	0	4	4	0	0	0	3	2		3	3	4	2	2	4	4	2	3	3		2	2	1	1	1	2	0	1	1	1	0	0	0	0	0	1	1	0	1	1	1	1
1574	1	2	1	1	1	1	2	0	3	4	0	0	0	5	2		3	3	4	5	3	3	5	3	5	3		1	3	1	1	1	1	0	1	1	0	0	0	0	0	0	0	0	0	0	1	1	1
1575	1	2	1	3	1	0	2	0	5	4	0	0	0	5	3		4	4	5	6	5	5	4	4	3	3		2	3	1	1	1	2	0	1	1	1	0	0	0	0	0	0	0	1	0	1	1	1
1576	1	2	1	1	1	0	2	0	4	5	0	0	1	6	2		1	1	1	4	1	1	1	2	5	1		1	4	0	0	0	3	0	0	2	0	2	2	2	0	0	0	0	0	2	2	0	0
1577	1	2	1	3	1	0	1	0	4	4	0	0	1	3	2		4	1	1	5	4	5	5	4	4	2		2	2	1	1	1	2	0	1	2	0	0	0	0	0	0	1	2	0	2	2	1	2
1578	1	2	1	1	1	0	2	0	5	5	0	0	1	5	2		4	2	4	2	2	2	2	2	2	2		2	4	0	0	0	2	1	2	2	0	0	0	0	0	2	0	2	0	0	1	2	2
1579	1	2	1	3	1	0	2	0	4	4	0	0	1	6	1		6	5	5	4	4	4	1	1	4	4		1	4	2	1	1	1	1	1	2	1	0	0	0	0	1	1	1	1	1	2	2	1
1580	1	2	1	3	1	0	1	0	4	4	0	0	1	6	1		2	5	3	4	3	4	4	4	4	4		2	3	2	1	1	2	1	1	1	2	1	1	1	1	1	2	1	1	1	1	1	1
1581	1	2	1	3	1	1	1	0	3	5	0	0	1	6	2		2	1	4	5	2	2	3	1	2	4		1	3	1	1	1	2	1	1	2	1	1	1	1	1	1	1	1	2	1	0	0	1
1582	1	1	1	2	1	0	1	0	4	3	0	0	1	5	1		5	3	5	5	3	3	5	1	2	2		2	2	2	1	1	2	2	1	1	1	1	1	1	1	1	1	1	2	1	1	1	1
1583	1	2	1	3	1	0	2	0	5	4	0	0	0	3	2		1	1	1	1	1	1	1	1	4	1		0	4	0	0	0	0	0	0	0	0	0	0	0	0	0	0	0	0	0	0	0	0
1584	1	2	1	1	1	0	2	0	3	3	0	0	0	4	2		4	4	3	3	2	2	1	2	2	2		2	2	2	1	2	2	2	1	2	2	1	1	1	1	2	1	1	1	1	1	1	1
1585	1	2	1	1	1	0	2	1	4	3	0	0	0	6	2		4	4	4	4	4	4	4	4	4	4		2	2	2	2	2	2	2	2	2	2	2	2	2	2	2	2	2	2	2	2	2	2
1586	1	2	1	1	1	0	2	0	5	5	0	0	0	5	2		6	1	2	4	1	2	2	5	3	4		0	2	0	0	2	1	0	1	1	0	0	0	0	0	0	0	0	0	0	0	0	2
1587	1	2	1	1	1	0	2	0	3	3	0	0	1	4	2		1	1	5	2	2	3	2	3	5	5		2	3	2	1	1	3	1	2	2	2	2	2	1	1	3	2	2	1	1	3	2	2
1588	1	2	1	1	1	0	2	1	3	3	0	0	0	6	3		5	2	5	2	2	2	2	2	5	3		3	2	1	1	1	3	2	1	2	1	1	1	1	1	2	1	2	1	1	1	1	1
1589	1	2	1	3	1	1	1	0	4	4	0	0	1	5	2		5	5	5	4	4	4	4	4	5	3		2	2	1	1	1	1	0	1	2	1	0	0	0	0	0	0	0	0	0	1	0	1
1590	1	2	1	1	1	0	2	0	4	4	0	0	1	4	2		2	2	2	2	2	2	2	2	4	4		1	4	1	0	1	1	1	1	2	0	0	0	0	0	0	0	0	2	0	1	1	0
1591	1	2	1	1	1	0	2	0	4	4	0	0	0	3	1		4	4	3	3	3	2	2	4	4	2		1	2	2	2	2	1	1	1	1	2	1	1	1	1	1	1	1	2	1	2	2	2
1592	1	1	1	1	1	0	1	0	4	4	0	0	1	4	2		1	5	2	1	1	3	1	2	5	1		1	4	2	0	0	2	0	0	0	0	0	0	1	0	0	1	0	0	0	1	0	1
1593	1	2	1	1	1	0	2	0	4	4	0	0	1	6	2		5	3	4	5	2	5	3	6	6	2		2	3	0	0	2	2	1	2	2	1	0	1	0	0	1	0	0	0	0	2	2	2
1594	1	1	1	1	1	0	1	1	3	3	0	0	0	5	2		1	4	1	1	1	1	1	1	1	1		1	2	1	1	1	1	1	1	1	1	1	1	1	1	1	1	1	2	1	1	1	1
1595	1	2	1	1	1	0	2	0	4	3	0	0	1	6	1		4	2	5	5	4	2	1	2	5	4		2	4	3	1	1	2	3	1	3	1	2	2	1	2	0	0	2	3	1	2	2	2
1596	1	1	1	2	1	0	1	0	3	4	0	0	1	6	3		2	2	4	5	4	5	5	5	5	2		1	4	3	0	0	3	2	2	2	0	0	0	0	0	1	2	2	2	2	0	0	1
1597	1	2	1	1	1	0	2	1	1	4	1	0	0	1	2		3	5	5	4	3	4	3	4	4	4		4	4	4	3	4	4	3	2	2	1	4	3	1	1	1	2	2	2	2	2	2	2
1598	1	2	1	1	1	1	2	1	4	4	0	0	1	4	1		1	2	2	5	2	4	5	6	5	5		0	2	2	2	0	2	0	0	0	2	0	0	2	0	2	2	1	0	0	2	0	2
1599	1	2	1	1	1	0	2	0	4	4	0	0	0	6	1		1	1	3	5	5	1	1	5	6	5		0	3	0	0	2	2	0	1	2	0	0	0	0	2	1	4	2	3	3	1	1	1
1600	1	1	1	1	1	0	1	0	4	4	0	0	1	4	2		4	4	4	4	4	4	4	4	4	4		1	1	1	1	1	1	1	1	1	1	1	1	1	1	1	1	1	1	1	1	1	1
1601	1	1	3	3	1	1	1	0	3	4	0	0	1	5	1		2	5	2	2	1	2	1	2	5	5		1	4	0	0	0	1	1	0	1	0	0	0	0	0	1	0	0	1	0	0	0	2
1602	1	2	3	1	1	0	2	0	3	3	0	0	1	4	2		2	3	4	4	3	3	3	4	4	3		2	3	2	1	1	2	2	1	2	1	0	0	0	0	1	1	0	1	1	0	0	1
1603	1	2	3	1	1	0	2	0	3	3	0	0	0	3	2		3	3	4	4	3	3	3	3	3	3		1	1	1	1	1	1	1	1	1	1	1	1	1	1	1	1	1	1	1	1	1	1
1604	1	2	3	1	1	0	2	0	2	3	0	0	0	6	1		5	4	4	2	2	3	4	2	4	3		2	2	2	2	2	2	2	2	2	2	2	2	2	2	2	2	2	1	0	2	2	2
1605	2	2	3	1	1	0	2	0	4	3	0	0	1	6	1		5	5	4	5	5	5	5	4	5	5		2	2	2	1	2	3	1	2	2	2	2	1	1	3	3	3	3	3	3	3	3	2
1606	1	1	3	2	1	0	1	1	3	4	0	0	1	6	3		3	3	4	2	2	3	3	4	4	3		2	3	1	2	1	2	2	1	2	0	0	0	0	0	0	0	0	0	0	0	1	1
1607	1	2	3	1	1	1	2	0	3	3	0	0	1	6	2		2	2	2	2	3	2	2	2	2	2		2	2	1	1	1	1	1	1	1	1	1	1	1	1	1	1	1	1	1	1	1	1
1608	2	2	3	1	1	0	2	0	3	3	0	0	1	6	1		3	3	3	4	4	4	3	4	4	4		2	2	2	1	1	3	1	2	2	2	1	1	1	1	1	1	1	1	1	1	1	1
1609	2	1	4	3	0	0	1	1	5	4	0	0	0	5	2		4	4	4	4	4	4	4	4	4	4		3	1	2	2	2	2	1	3	2	2	2	1	3	2	2	2	1	1	2	3	2	1
1611	2	2	4	1	1	1	2	0	4	4	0	0	1	6	1		4	4	3	4	4	4	4	4	4	4		2	2	2	1	1	2	1	1	1	1	1	1	1	1	1	1	1	1	1	1	2	2
1612	1	2	2	1	1	0	2	0	3	4	0	0	0	4	2		3	2	2	3	3	3	3	3	3	3		2	2	2	2	2	2	2	2	2	2	2	2	2	2	2	2	2	2	2	2	2	2
1613	1	2	2	3	1	1	1	0	5	5	0	1	0	3	2		1	1	1	1	1	1	1	1	1	1		0	0	0	0	0	0	0	0	0	0	0	0	0	0	0	0	0	0	0	0	0	0
1614	2	1	4	1	1	0	1	1	3	4	0	0	0	5	1		5	3	2	2	3	3	3	4	4	4		3	2	3	2	1	2	1	2	3	2	2	2	3	2	3	3	2	3	2	2	2	1
1615	1	2	2	1	1	1	1	1	4	4	0	0	0	6	2		1	1	1	1	1	1	1	1	1	1		0	0	0	0	0	0	0	0	0	0	0	0	0	0	0	0	0	0	0	0	0	0
1616	1	2	2	1	1	1	2	0	4	3	0	0	1	4	2		3	3	3	3	3	4	4	4	4	4		2	2	1	1	1	1	1	1	1	1	1	1	1	1	1	1	1	1	1	1	1	1
1617	1	2	2	2	1	1	2	0	4	4	0	0	1	4	2		2	2	2	4	4	2	2	2	2	2		1	1	1	1	1	1	1	1	1	1	1	1	1	1	1	1	1	1	1	1	1	1
1618	1	2	2	2	1	0	1	1	4	4	0	0	1	4	3		2	3	2	4	3	4	4	4	4	1		1	2	0	0	0	1	0	0	0	0	0	0	0	0	0	0	0	0	0	0	0	0
1619	1	2	2	3	1	1	1	0	4	4	0	0	0	6	2		2	2	2	2	2	2	2	5	2	2		1	4	1	1	1	1	1	1	1	1	1	1	1	1	1	1	1	1	1	1	1	1
1620	1	2	2	1	1	0	1	1	4	4	0	0	1	5	2		3	2	2	2	2	4	3	3	5	3		2	3	1	1	1	2	1	1	1	1	0	0	0	0	0	0	0	0	0	0	0	0
1621	1	2	2	1	0	0	2	0	3	3	0	0	1	5	2		2	3	2	4	3	3	3	2	4	3		1	2	1	1	1	1	1	1	1	1	1	1	1	1	1	1	1	1	1	1	1	1
1622	2	2	4	1	1	1	2	0	4	4	0	1	0	6	2		1	1	1	2	2	1	2	2	1	1		1	3	0	0	0	1	0	0	0	0	0	0	0	0	0	0	0	1	0	0	0	0
1623	1	2	2	3	1	1	1	0	5	5	0	0	0	4	1		6	5	4	2	2	4	3	4	4	5		3	4	2	1	1	2	1	3	3	1	1	1	1	2	3	1	1	1	1	2	2	2
1624	1	1	2	2	1	1	1	1	4	4	0	0	0	4	1		4	5	3	5	5	4	4	4	4	2		2	3	0	1	1	1	1	1	1	1	1	1	0	1	1	2	1	2	2	2	2	2
1625	1	2	2	1	1	1	2	0	3	3	0	0	1	6	2		3	4	2	3	1	4	2	3	2	1		1	2	1	1	1	1	1	1	1	1	1	1	1	1	1	1	1	1	1	1	1	2
1626	1	2	2	1	1	0	2	1	3	4	0	0	1	4	3		4	5	4	4	3	3	3	4	4	3		2	2	2	1	1	2	2	1	2	2	2	1	1	2	2	2	1	2	1	1	1	1
1627	1	1	2	1	0	1	1	0	4	4	0	0	1	6	2		1	5	3	6	6	6	6	6	6	1		1	4	1	0	0	2	0	0	0	0	0	0	0	0	0	0	0	1	0	2	2	2
1628	1	2	2	1	1	1	2	0	4	4	0	0	1	4	3		2	4	3	5	5	4	4	4	4	4		1	3	1	1	1	2	1	1	1	1	1	1	1	1	1	1	1	1	1	1	1	2
1629	2	2	4	1	1	1	2	1	3	4	0	0	0	5	2		1	2	3	2	1	1	1	1	1	1		1	2	2	0	1	2	1	0	2	0	0	1	0	2	2	2	2	2	2	1	1	0
1630	1	2	2	1	1	1	2	1	4	4	0	0	1	6	1		5	4	4	6	5	5	5	5	5	3		3	3	1	1	1	3	1	3	3	2	1	1	1	1	1	1	3	1	3	2	1	1
1631	1	2	2	3	1	0	2	0	3	3	0	0	1	4	2		3	3	3	4	4	4	3	4	4	3		1	2	1	1	1	2	1	0	0	0	0	0	0	1	1	1	2	2	2	1	2	1
1632	1	2	2	3	1	1	1	1	3	4	0	0	1	6	3		2	2	2	2	2	2	2	2	2	2		1	1	1	1	1	1	1	1	1	1	1	1	1	1	1	1	1	1	1	1	1	1
1633	1	1	2	2	1	1	1	0	1	4	0	0	0	4	2		3	2	4	5	5	2	2	2	2	1		1	2	0	1	1	2	2	2	2	2	2	2	2	2	2	2	2	2	2	2	2	2
1634	2	2	4	1	1	0	2	0	3	3	0	0	0	6	2		2	4	2	2	2	2	4	3	5	4		1	3	0	0	0	0	0	0	0	0	0	0	0	0	0	0	0	2	0	0	0	0
1635	1	2	2	1	1	0	2	1	4	4	0	0	0	3	2		1	1	1	1	1	1	1	1	1	1		0	4	0	2	0	0	2	2	2	0	0	0	0	0	0	0	0	0	0	0	0	0
1636	1	2	2	1	1	0	2	0	4	4	0	0	1	3	2		3	3	3	3	3	3	3	3	3	3		1	2	2	2	2	2	2	2	2	2	2	2	2	2	2	2	2	1	1	2	2	2
1637	1	2	2	1	1	1	2	0	3	4	0	0	1	4	3		3	3	2	4	3	2	2	4	3	2		2	2	1	1	1	1	1	1	1	1	1	1	1	1	1	1	1	1	1	1	1	1
1638	2	1	4	2	1	0	1	0	4	4	0	0	1	3	2		4	2	2	2	2	3	2	2	2	2		1	3	1	0	0	1	1	1	1	1	0	0	0	0	0	0	0	0	0	0	0	0
1639	2	1	2	1	1	1	1	1	4	4	0	0	1	4	2		3	5	5	3	1	2	3	3	5	1		1	4	1	2	1	1	0	1	2	2	1	1	1	1	1	1	2	0	1	1	2	1
1640	1	2	2	2	1	0	2	0	3	4	0	0	0	4	2		1	1	1	1	1	1	1	1	1	1		2	3	0	0	0	2	0	0	2	0	0	0	0	0	0	0	0	0	0	0	0	0
1641	1	2	2	1	1	1	2	0	4	4	1	1	1	6	1		4	4	4	3	3	4	3	3	4	3		2	2	1	1	1	2	1	1	1	1	1	1	1	1	1	1	2	1	1	1	1	1
1642	2	1	4	2	1	1	1	0	4	5	0	0	0	2	3		4	3	2	2	2	2	2	2	3	3		1	4	1	2	1	1	1	0	0	0	1	1	2	2	3	3	0	0	0	0	0	0
1643	1	1	2	3	1	1	1	1	3	3	0	0	1	6	3		4	4	2	5	5	4	3	2	4	2		4	1	2	2	2	1	0	1	1	1	1	2	2	1	1	1	1	3	3	2	2	3
1644	2	1	4	1	0	0	1	0	4	4	0	0	1	6	1		4	4	4	3	3	4	3	3	4	4		2	2	2	2	2	2	1	1	2	1	2	1	0	0	0	0	2	2	2	2	2	2
1645	1	1	2	3	1	1	1	0	1	5	0	0	0	1	2		2	1	2	2	2	3	2	3	2	3		1	3	0	0	0	1	1	1	1	1	0	0	0	0	0	0	0	0	0	0	0	0
1646	2	1	4	1	0	0	1	0	3	3	0	0	1	6	1		5	5	4	5	3	5	5	5	5	5		2	3	2	2	2	2	2	2	2	2	2	1	1	1	2	1	2	1	2	2	2	2
1647	1	1	2	1	1	0	1	0	4	4	0	0	1	5	2		2	4	4	5	4	5	3	4	4	4		2	2	1	0	0	2	2	2	2	1	0	0	0	1	0	1	1	2	2	1	1	2
1648	1	1	2	1	1	0	1	1	3	3	0	0	1	5	3		4	3	3	2	1	4	5	3	4	2		1	2	1	0	0	2	0	0	0	0	0	0	0	0	0	0	0	0	1	0	0	0
1649	2	1	4	3	1	0	1	1	4	3	0	0	1	6	1		3	4	3	5	3	4	4	5	4	5		2	3	1	1	0	3	0	2	2	0	0	0	0	0	0	0	0	3	2	2	0	2
1650	1	2	2	2	1	0	2	0	4	5	0	0	0	4	2		3	3	3	4	3	4	4	4	4	3		1	2	1	1	1	2	1	2	2	1	1	1	1	1	1	1	1	1	1	1	1	1
1651	1	2	2	1	1	0	2	0	4	4	0	0	0	2	2		2	2	4	5	2	2	2	2	2	2		1	3	1	1	1	2	1	1	1	1	1	1	1	0	1	1	1	1	1	1	1	1
1652	1	1	2	2	1	1	1	0	4	4	0	0	1	5	2		3	2	1	4	2	3	3	3	3	2		1	4	0	0	0	0	0	0	0	0	0	0	0	0	0	0	0	0	0	0	0	0
1653	1	2	2	2	1	0	2	0	4	4	0	0	0	3	2		4	4	2	2	2	2	2	2	4	2		1	4	1	0	0	1	0	0	1	1	0	0	0	0	0	0	0	0	0	0	0	0
1654	1	2	2	2	1	0	2	0	5	5	0	0	1	6	1		2	2	4	5	5	4	4	4	4	4		2	2	1	1	1	2	1	1	1	1	1	1	1	1	2	2	1	0	0	1	1	2
1655	1	1	2	3	0	1	1	0	3	3	0	0	0	6	2		4	4	4	4	4	4	4	4	4	4		2	2	0	0	0	2	0	0	0	0	2	0	0	0	0	0	2	0	2	0	0	2
1656	2	2	4	1	1	1	2	1	4	4	0	0	1	4	1		2	2	2	5	4	3	4	5	4	2		2	2	1	1	2	1	1	1	1	1	0	0	0	2	1	1	1	2	2	1	1	1
1657	2	2	2	1	1	0	2	0	3	4	0	0	1	6	2		3	3	3	3	3	3	3	3	3	3		1	2	1	1	1	1	1	1	1	1	1	1	1	1	1	1	1	1	1	1	1	1
1658	2	2	4	1	1	1	2	0	4	4	0	1	0	6	2		1	1	1	1	1	1	1	1	1	1		0	0	0	0	0	1	0	0	0	0	0	0	0	0	0	0	0	0	0	0	0	0
1659	1	2	2	1	1	0	2	0	4	2	0	0	0	6	2		4	4	4	5	2	2	5	2	2	2		1	4	1	1	1	3	1	1	2	0	1	1	1	1	0	0	1	1	0	1	1	1
1660	1	2	2	2	1	0	2	1	3	3	0	0	0	6	3		4	5	4	4	3	3	3	4	4	4		2	3	1	0	0	1	2	0	2	0	0	2	0	0	0	0	0	0	0	0	2	2
1661	1	2	2	1	1	0	2	0	4	4	0	1	0	3	3		3	3	2	4	3	4	3	3	3	3		2	3	1	2	1	2	2	1	1	1	1	1	1	1	1	2	2	2	3	2	2	2
1662	1	2	3	3	1	0	2	1	4	4	0	0	1	6	1		3	3	3	3	3	3	2	2	2	2		1	2	1	1	1	2	1	1	1	1	0	0	0	0	0	0	0	0	0	0	0	0
1663	1	2	2	2	0	0	2	1	3	4	0	0	1	6	1		2	5	4	5	5	5	5	5	5	5		2	2	2	1	1	1	0	1	1	1	0	0	0	0	0	0	0	1	1	3	1	2
1664	1	1	2	2	1	1	1	0	4	4	0	0	1	6	3		2	4	2	2	3	5	5	5	2	3		1	3	1	0	0	2	0	0	0	0	0	0	0	0	0	0	0	0	0	0	0	2
1665	1	2	2	1	1	0	2	0	3	3	0	0	0	6	2		3	3	2	4	4	4	4	4	4	1		2	2	2	1	1	2	2	1	1	1	1	1	1	2	1	2	2	2	2	2	2	2
1666	1	2	2	1	1	0	2	0	4	4	0	1	0	5	1		4	5	6	5	4	5	4	5	4	5		2	3	2	1	1	3	0	0	0	0	0	0	0	2	0	0	0	0	0	1	2	2
1667	1	1	2	1	0	0	1	0	3	3	0	0	0	4	3		3	4	3	4	4	3	4	3	4	4		2	2	2	1	1	1	1	1	2	2	2	1	1	1	1	1	1	1	1	2	2	2
1668	1	1	2	2	1	0	1	1	4	4	0	0	1	4	1		3	4	4	5	5	5	5	5	5	5		2	2	2	1	1	3	0	2	3	1	0	0	0	0	0	0	0	2	0	0	0	0
1669	1	2	2	1	1	0	2	0	3	3	0	0	1	6	1		3	3	3	3	3	3	3	3	3	3		1	1	1	1	1	1	1	1	1	1	1	1	1	1	1	1	1	1	1	1	1	1
1670	1	1	2	3	1	0	1	0	4	4	0	0	0	3	2		2	2	2	2	2	2	2	2	2	2		1	4	0	0	0	1	0	0	0	0	0	0	1	0	0	0	0	0	0	0	0	0
1671	2	2	4	1	1	1	2	0	5	5	0	0	1	6	2		2	4	2	4	4	4	4	2	6	4		2	2	1	0	0	2	0	1	1	2	1	0	0	0	1	0	0	0	0	2	2	2
1672	2	2	4	2	1	1	2	1	3	4	0	0	1	6	2		2	2	4	4	3	3	2	2	3	2		2	2	1	1	1	2	2	1	2	1	1	1	1	1	1	1	2	2	1	1	1	1
1673	1	2	2	1	1	0	2	1	3	4	0	0	1	4	1		4	4	2	4	3	3	4	4	4	3		2	3	0	1	1	2	2	1	2	1	1	1	1	2	2	1	1	2	1	2	1	2
1674	2	2	4	1	1	0	2	1	4	4	0	0	1	6	1		4	4	3	4	3	4	4	3	4	4		2	2	1	0	0	3	1	1	1	1	1	0	0	0	0	2	1	1	1	1	1	2
1675	2	2	4	1	1	0	2	0	4	4	0	0	0	3	3		3	3	3	4	3	3	4	4	4	3		2	2	2	1	1	2	1	1	1	1	1	1	1	1	1	1	1	2	1	2	1	2
1676	1	2	2	2	1	0	2	0	4	4	0	0	0	1	2		4	4	4	4	4	4	4	4	4	4		1	1	3	2	2	1	1	1	1	1	1	0	0	0	0	0	0	0	0	0	0	0
1677	1	2	2	1	1	0	2	0	4	4	0	0	1	4	2		4	3	3	4	3	4	2	2	4	3		2	3	1	1	1	1	1	1	1	1	1	1	1	1	1	1	1	1	1	1	2	2
1678	1	1	2	3	1	1	1	0	4	4	0	0	0	5	1		4	4	4	2	3	3	3	4	4	2		2	4	1	1	1	2	2	1	2	2	1	1	1	2	2	1	3	1	1	1	1	1
1679	1	1	2	3	1	1	1	1	5	1	0	0	1	4	2		4	2	1	2	2	2	3	3	3	3		0	0	0	0	0	0	0	0	0	0	0	0	0	0	0	0	0	0	0	0	0	1
1680	1	2	2	1	1	0	2	0	3	3	0	0	1	4	3		3	3	3	3	2	3	3	3	3	2		2	3	1	1	1	2	1	1	1	1	0	0	0	1	0	1	2	1	1	1	1	1
1681	1	2	2	1	1	0	2	0	4	4	0	0	0	6	1		3	6	4	4	3	3	4	4	4	5		2	3	1	1	1	2	1	2	2	1	1	1	1	1	1	1	1	1	1	2	2	2
1682	1	2	2	2	1	0	1	0	1	1	0	0	0	1	2		4	4	4	1	1	1	1	1	1	1		0	0	0	0	0	0	0	0	0	0	0	0	0	0	0	0	0	0	0	0	0	0
1683	1	1	2	2	1	1	1	0	4	4	0	0	0	4	3		3	3	2	2	1	4	4	2	3	2		1	4	0	1	0	3	0	0	1	0	0	0	0	0	0	1	0	0	0	1	0	0
1684	2	2	4	1	1	1	2	1	4	4	0	0	1	3	1		3	3	3	3	3	3	3	3	3	3		1	1	1	1	1	1	1	1	1	1	1	1	1	1	1	1	1	1	1	1	1	1
1685	1	2	3	1	1	0	2	1	3	4	0	0	0	4	3		3	3	4	4	3	3	4	4	3	3		2	2	2	2	2	2	2	2	2	2	2	2	2	2	2	2	2	2	2	2	2	2
1686	1	2	2	1	1	0	2	0	3	3	0	0	1	6	1		3	4	4	3	3	3	3	3	4	3		2	2	1	0	1	2	1	1	2	2	1	1	1	2	2	1	2	2	1	2	2	2
1687	2	2	4	1	1	0	2	0	4	5	0	0	0	3	2		2	2	2	2	2	2	2	2	2	2		1	3	1	1	1	2	1	1	1	1	1	1	1	1	1	1	1	1	1	1	1	1
1688	1	2	2	1	0	0	2	0	4	4	0	0	0	3	2		4	4	4	4	4	4	4	4	4	4		2	2	2	2	2	2	2	2	2	2	2	2	2	2	2	1	1	1	1	1	0	0
1689	1	1	2	2	1	0	1	0	3	4	0	1	1	4	2		4	3	2	2	2	4	4	3	4	2		2	3	1	1	1	1	1	1	2	1	1	1	1	0	0	0	2	1	0	1	1	1
1690	1	2	2	1	1	0	2	1	4	4	0	0	0	6	2		3	3	4	2	2	2	2	2	5	2		2	2	2	1	1	2	1	2	2	1	1	1	1	1	1	1	1	1	1	1	1	1
1691	1	1	2	3	1	1	1	0	3	4	0	0	1	6	2		3	2	1	1	1	1	1	1	1	2		0	0	0	0	0	0	0	0	0	0	0	0	0	0	0	0	0	0	0	0	0	0
1692	2	1	4	3	1	1	1	1	3	4	0	0	1	6	3		3	3	4	4	3	3	3	4	3	3		2	3	0	1	1	1	0	1	2	1	0	0	0	0	1	1	0	1	0	1	1	2
1693	1	2	2	2	1	1	2	1	4	4	0	0	1	4	1		4	5	4	5	5	5	5	5	5	4		3	3	1	2	2	3	1	1	2	1	1	1	1	1	1	1	2	1	1	2	2	2
1694	1	2	2	2	1	1	2	0	3	3	0	0	1	6	1		2	2	2	2	2	2	2	2	2	2		1	1	1	1	1	1	1	1	1	1	1	1	1	1	1	1	1	1	1	1	1	1
1695	1	2	2	1	1	1	2	0	3	4	0	0	1	6	2		2	4	2	4	2	2	2	4	2	2		1	3	1	1	1	2	1	1	1	1	1	1	1	1	1	1	1	1	1	1	1	1
1696	1	1	2	1	1	1	1	0	5	5	0	0	0	5	2		1	1	1	1	1	1	1	1	1	1		0	0	0	0	0	0	0	0	0	0	0	0	0	0	0	0	1	0	0	0	0	1
1697	1	2	2	2	1	0	2	0	4	4	0	0	0	6	2		4	3	3	5	4	3	5	4	4	2		2	3	2	1	1	1	1	1	1	1	1	1	1	1	1	1	1	3	1	1	1	1
1698	2	2	4	1	1	1	2	0	3	3	0	0	1	6	1		5	5	5	5	5	5	5	5	5	5		3	3	3	3	3	3	3	3	3	3	3	3	3	3	3	3	3	3	3	3	3	3
1699	1	1	2	2	1	0	1	0	4	4	0	0	1	6	2		1	1	1	4	2	2	1	3	2	1		1	3	1	1	1	1	1	1	1	1	1	1	1	1	1	1	1	1	1	1	1	1
1700	1	2	2	1	1	1	2	0	4	4	0	0	0	1	3		2	2	2	2	2	2	2	2	2	2		1	1	1	1	1	1	1	1	1	1	1	1	1	1	1	1	1	1	1	1	1	1
1701	2	2	2	1	1	1	2	1	3	3	0	0	1	6	3		3	5	2	3	3	3	3	4	3	4		1	4	0	0	0	1	0	0	0	0	0	0	0	0	0	0	0	0	0	0	0	2
1702	1	2	2	1	1	1	2	0	1	4	0	0	0	4	2		2	2	2	2	2	5	2	2	2	2		0	0	0	0	0	0	0	0	0	0	0	0	0	0	0	0	0	0	0	0	1	0
1703	1	2	3	1	1	0	2	0	4	4	0	0	1	5	2		2	2	4	5	2	2	2	2	5	1		1	3	2	1	1	2	0	1	1	1	0	0	0	0	0	1	0	2	1	2	2	2
1704	1	2	2	1	1	0	2	0	4	5	0	0	1	6	3		4	5	4	4	4	4	4	3	3	3		1	2	1	1	1	1	1	1	1	1	0	0	0	0	0	0	0	0	0	0	0	0
1705	2	1	4	1	1	0	1	0	4	3	0	0	1	6	1		1	1	1	1	1	1	1	1	1	1		0	0	0	0	0	0	0	0	0	0	0	0	0	0	0	0	0	0	0	0	0	0
1706	1	1	2	3	1	1	1	0	3	4	0	0	0	5	2		3	3	3	2	2	3	2	2	3	2		1	2	1	0	0	1	1	1	1	1	0	0	0	1	1	1	1	0	1	1	1	1
1707	1	1	2	1	1	0	1	0	3	4	0	0	1	6	1		3	4	4	5	5	5	3	4	4	3		2	2	1	1	2	2	2	2	2	2	2	2	1	1	2	1	2	1	1	2	2	2
1708	1	1	2	2	1	1	1	1	3	4	0	0	1	4	2		3	3	3	3	3	3	3	3	3	3		1	2	1	1	1	2	2	1	1	1	1	1	1	1	1	1	1	1	1	1	1	1
1709	1	2	2	1	1	0	2	0	4	4	0	0	1	5	1		6	6	5	6	6	6	6	6	6	6		4	2	2	2	2	4	4	4	4	4	2	2	2	1	1	2	2	2	2	2	2	2
1710	1	1	2	3	1	0	1	0	3	3	0	0	0	4	2		2	2	2	2	2	2	2	2	2	2		1	1	1	1	1	1	1	1	1	1	1	1	1	1	1	1	1	1	1	1	1	1
1711	2	2	2	1	1	0	2	0	4	4	0	0	0	6	2		4	4	4	4	4	4	4	4	4	4		1	1	1	1	1	1	1	1	1	1	1	1	1	1	1	1	1	1	1	1	1	1
1712	1	2	2	1	1	1	2	1	4	3	0	0	1	6	2		5	5	4	3	4	4	4	4	4	4		2	2	2	1	1	2	1	2	2	1	1	1	1	1	1	1	1	1	1	1	1	1
1713	2	2	4	1	1	1	2	1	4	5	0	0	1	3	2		1	1	1	1	1	1	1	1	1	1		0	4	0	4	4	1	2	0	0	0	0	0	0	1	0	1	1	0	0	0	0	0
1714	1	2	2	1	1	1	2	0	4	4	0	0	0	3	2		2	2	2	4	2	4	1	2	2	2		1	3	0	1	1	2	0	1	0	0	0	0	0	0	0	0	0	0	0	0	0	1
1715	1	2	2	3	1	0	2	0	3	4	0	0	1	6	3		4	4	4	4	4	5	4	4	4	3		2	3	2	2	1	2	1	1	2	1	2	2	1	1	2	2	1	1	2	2	2	2
1716	1	1	2	2	1	0	1	0	4	4	0	0	0	3	3		2	2	2	4	2	4	4	4	4	4		1	4	1	1	1	1	1	1	1	1	1	1	1	1	1	1	1	1	1	1	1	1
1717	1	1	2	3	1	1	1	0	4	4	0	0	0	2	3		3	3	3	3	3	3	3	3	3	3		2	2	1	1	1	1	1	1	1	1	1	1	1	0	0	0	0	0	0	0	0	0
1718	1	1	2	3	1	0	1	0	4	4	0	0	1	4	2		2	2	2	2	2	3	2	2	2	2		2	2	1	1	1	1	1	1	1	1	1	1	1	1	1	1	1	1	2	1	1	1
1719	1	2	2	1	1	0	2	0	4	4	0	0	1	6	1		4	4	4	4	4	4	3	4	4	3		2	3	2	2	2	2	1	1	2	2	1	1	1	1	1	1	1	1	1	1	1	1
1720	1	2	2	1	1	1	2	1	3	4	0	0	1	5	2		5	5	5	5	5	4	4	3	3	4		1	3	3	2	2	2	2	2	2	2	1	1	1	0	1	2	2	2	1	2	2	2
1721	1	2	2	1	1	0	2	0	4	4	0	0	1	6	1		4	4	4	4	3	5	5	5	4	4		2	3	2	1	1	2	2	2	2	2	2	1	1	2	2	1	2	0	1	2	2	2
1722	2	1	2	1	1	0	1	0	4	4	0	0	0	5	2		2	3	2	4	3	3	4	3	3	3		1	4	1	0	0	1	0	0	0	1	0	0	0	0	1	0	0	1	0	1	0	2
1723	1	1	2	3	1	0	1	0	4	5	0	0	1	3	2		2	2	4	5	3	4	2	2	4	2		1	3	1	1	1	3	0	2	2	1	0	0	0	0	0	0	0	0	2	1	1	1
1724	2	2	2	1	1	0	1	0	3	3	0	0	1	6	2		4	2	3	4	4	3	3	4	4	4		2	2	1	1	1	1	1	1	2	1	1	1	1	1	1	1	1	1	1	1	1	1
1725	1	2	2	1	1	1	2	0	1	3	0	0	0	3	2		1	1	1	1	1	1	1	1	1	1		1	2	0	0	0	0	0	0	0	0	0	0	0	0	0	0	0	0	0	0	0	0
1726	1	2	2	1	1	1	2	0	4	4	0	0	1	6	3		3	3	3	3	3	3	3	3	3	3		0	0	0	0	0	1	1	1	1	1	0	0	0	0	0	0	0	0	0	0	1	1
1727	1	2	2	1	1	1	2	1	5	5	0	0	0	1	3		6	3	3	3	3	3	3	3	3	3		2	2	2	2	2	2	2	2	2	2	2	2	2	2	2	2	2	2	2	2	2	2
1728	1	2	2	1	0	1	2	0	3	3	0	0	1	5	2		4	3	4	4	3	3	2	3	3	2		1	2	1	1	1	0	0	1	1	0	1	1	0	0	0	0	0	0	0	0	0	1
1729	2	2	4	3	1	1	2	0	4	4	0	0	1	5	1		4	4	4	4	4	4	4	3	4	3		2	2	1	1	1	1	1	1	2	1	0	0	0	0	0	0	0	0	0	0	0	0
1730	1	2	4	1	0	0	2	0	3	3	0	0	0	5	1		2	3	2	1	2	4	2	2	2	2		1	2	1	2	1	1	2	1	2	1	1	1	1	1	1	1	1	1	1	1	1	1
1731	1	2	2	1	1	1	2	0	3	4	0	0	1	6	1		4	5	4	5	5	5	5	4	5	5		2	1	2	1	1	3	1	1	1	2	1	1	2	1	1	1	2	0	2	2	2	2
1732	1	2	2	3	1	1	1	0	4	4	0	0	0	5	2		3	3	3	3	3	3	3	3	4	3		1	2	1	1	1	1	2	2	2	1	1	1	1	1	1	1	2	1	2	1	1	1
1733	2	2	2	1	1	1	2	0	4	5	0	0	1	5	2		2	3	2	4	4	4	3	3	4	4		2	2	1	0	0	1	0	0	2	0	0	0	0	0	0	0	0	1	1	1	1	1
1734	1	2	2	1	1	0	2	1	4	4	0	0	1	5	3		4	4	3	5	4	5	5	4	4	3		1	2	1	1	1	1	0	0	0	0	0	0	0	0	0	0	0	0	0	0	0	1
1735	1	2	4	1	1	0	2	0	4	4	0	0	1	6	2		3	3	3	3	3	3	3	3	3	3		1	1	1	1	1	1	1	1	1	1	1	1	1	1	1	1	1	1	1	1	1	1
1736	2	1	4	3	1	0	1	1	3	4	0	0	1	3	1		1	1	1	1	1	1	1	1	1	1		0	3	0	0	0	2	0	0	0	0	0	0	0	0	0	0	0	0	0	0	0	0
1737	2	1	4	2	0	0	1	0	4	4	0	0	1	6	1		5	2	4	5	4	5	5	3	5	5		3	3	1	1	1	4	3	2	2	1	1	1	1	1	1	1	1	1	1	1	1	1
1738	1	1	2	3	1	1	1	0	3	4	0	0	1	4	2		3	3	3	3	2	3	2	4	2	2		1	3	1	1	1	1	1	0	1	0	0	0	0	0	1	0	0	0	1	0	1	1
1739	1	1	2	1	1	0	1	0	3	4	0	0	0	6	1		4	4	4	4	4	4	4	4	4	4		1	1	1	1	1	1	0	0	0	0	1	1	1	1	1	1	1	1	1	1	1	1
1740	2	2	2	1	1	0	2	0	3	3	0	0	0	6	1		6	6	6	6	6	6	6	6	6	6		4	4	4	4	4	4	4	4	4	4	4	4	4	4	4	4	4	4	4	4	4	4
1741	2	1	4	2	1	1	1	0	3	4	0	0	1	6	1		1	1	1	5	4	5	3	3	4	1		2	3	1	1	1	2	1	1	1	1	1	1	1	1	1	1	1	1	1	1	1	1
1742	2	2	4	1	1	0	2	0	3	4	0	0	1	4	2		2	2	2	3	3	3	3	2	2	3		2	2	2	1	1	1	1	1	2	1	1	1	1	0	1	1	1	1	1	2	2	1
1743	1	1	2	1	1	0	1	1	4	4	0	0	1	6	1		5	5	5	5	5	6	4	3	5	5		2	3	2	3	3	2	1	3	3	2	2	1	2	1	1	1	1	2	3	4	2	3
1744	1	2	2	2	1	0	2	0	3	4	0	0	0	4	2		2	3	2	4	4	4	4	4	4	2		1	3	0	1	1	1	1	1	1	0	0	0	0	0	0	0	2	0	0	1	1	0
1745	1	2	2	1	1	1	2	0	4	4	0	0	1	5	2		4	1	1	4	2	4	3	2	2	2		2	2	1	0	0	2	0	0	0	0	0	0	0	1	1	1	1	0	0	0	0	0
1746	1	2	2	1	1	1	2	1	5	5	0	0	1	4	2		1	1	1	1	1	1	2	4	4	1		1	4	0	0	0	0	0	0	0	0	0	0	0	2	0	0	0	0	0	0	1	1
1747	1	1	2	3	1	1	1	0	3	3	0	0	1	5	1		3	5	1	4	1	1	1	3	1	1		2	2	2	0	0	0	0	0	0	1	2	2	2	2	2	2	0	0	0	0	2	2
1748	2	1	4	3	1	0	1	0	4	3	0	0	1	6	2		3	3	4	4	4	4	3	3	3	3		1	4	1	1	1	2	2	2	2	1	0	0	0	0	1	1	1	1	2	1	0	2
1749	2	2	4	1	1	0	2	0	3	4	0	0	1	2	2		2	2	2	4	2	2	2	2	2	2		2	1	1	4	3	1	3	1	3	3	2	1	2	2	1	1	1	3	3	2	2	2
1750	1	2	2	2	1	1	2	1	4	5	0	0	1	3	2		2	3	4	5	4	4	4	5	5	3		1	3	0	0	0	2	2	1	2	2	0	0	0	0	0	1	1	1	0	0	1	2
1751	1	1	2	3	1	1	1	1	2	4	0	0	0	5	2		4	3	4	3	3	3	3	4	3	3		1	2	1	2	1	1	1	1	2	1	1	1	1	1	2	2	1	1	1	1	2	2
1752	1	2	2	1	0	0	2	0	3	3	0	1	1	3	2		3	3	3	3	3	3	3	3	3	3		2	2	2	2	2	2	2	2	2	2	1	3	1	3	1	1	3	1	3	1	1	3
1753	2	2	4	1	1	1	2	0	3	4	0	0	1	6	1		2	4	3	5	5	4	4	3	4	4		2	3	2	1	1	1	1	1	1	1	1	1	1	2	1	1	1	2	2	2	2	2
1754	1	1	2	2	1	1	1	0	4	5	0	0	1	4	1		1	3	2	5	3	5	3	5	5	3		2	4	1	1	1	2	1	1	1	1	1	1	1	0	0	0	1	2	2	1	1	1
1756	2	2	4	1	1	1	2	1	4	4	0	0	1	2	2		3	3	3	4	3	3	3	3	3	3		1	1	1	1	1	2	1	1	2	1	1	1	1	1	1	1	1	1	1	1	1	1
1757	2	1	4	1	1	0	1	0	3	3	0	0	1	3	1		2	2	2	4	2	2	2	2	2	2		1	4	0	0	0	0	0	1	1	1	0	0	0	0	2	1	0	0	0	0	0	0
1758	1	2	2	1	1	0	2	0	4	4	0	0	1	6	2		2	2	2	4	3	2	4	2	4	4		1	2	1	1	1	2	1	1	1	1	1	1	1	1	1	2	2	2	1	2	2	2
1759	1	2	2	1	1	0	1	1	3	3	0	0	1	4	3		4	4	4	4	3	2	2	2	3	2		2	1	2	2	1	1	2	1	1	2	1	1	1	1	1	1	1	1	1	1	1	1
1761	1	2	2	1	1	1	2	1	4	5	0	0	0	3	2		2	2	1	1	1	1	1	1	1	1		0	4	0	0	0	0	0	0	0	0	0	0	0	0	0	0	0	0	0	0	0	0
1762	2	2	4	1	1	0	2	1	4	4	0	0	1	1	3		6	6	6	6	6	6	6	6	6	6		4	4	4	4	4	4	4	4	4	4	4	4	4	4	4	4	4	4	4	4	4	4
1763	2	1	4	1	0	0	1	0	3	4	0	0	1	6	2		2	3	2	2	2	2	2	5	3	2		1	2	2	2	1	3	0	0	0	0	0	0	0	0	0	0	0	1	1	1	0	1
1764	1	2	2	1	1	0	2	0	3	4	0	0	0	4	2		3	4	2	2	2	4	2	2	4	3		1	2	1	1	1	2	1	1	2	1	1	1	1	1	1	1	1	1	1	2	1	1
1765	1	2	4	2	0	0	2	0	3	4	0	0	1	6	2		1	1	1	1	1	1	1	1	1	1		0	0	0	0	0	0	0	0	0	0	0	0	0	0	0	0	0	0	0	0	0	0
1766	2	1	4	2	1	0	1	0	3	4	0	0	1	5	3		1	1	1	3	3	3	3	4	3	3		0	4	0	0	0	0	0	0	0	0	0	0	0	0	0	0	0	0	0	0	0	0
1767	1	2	2	1	1	0	2	0	4	4	0	0	0	3	2		2	2	2	4	2	4	4	3	3	3		1	2	1	2	1	2	1	2	1	1	1	1	1	1	2	2	1	1	2	1	1	1
1768	2	2	4	1	1	1	2	1	4	4	0	0	0	5	1		6	6	2	1	1	1	1	1	6	1		2	4	0	0	0	2	0	0	0	0	0	0	0	0	0	0	0	0	0	2	0	0
1769	1	1	4	1	1	0	1	0	3	4	0	0	0	6	2		2	4	2	4	1	2	2	2	2	2		1	3	1	1	1	2	2	2	2	2	2	2	2	2	2	2	2	2	2	2	2	2
1770	1	2	2	1	1	1	2	1	3	4	0	0	1	5	1		2	2	3	3	3	3	3	3	3	3		2	2	2	2	2	2	2	2	2	2	1	1	1	1	1	1	1	1	1	1	1	1
1771	1	2	4	1	1	1	2	0	4	4	0	0	1	5	2		2	4	2	5	5	5	2	4	4	2		1	3	1	1	1	0	0	0	0	0	1	1	1	1	1	1	1	1	1	1	1	1
1772	1	2	2	1	1	1	2	0	3	4	0	0	0	5	2		2	2	2	2	2	2	2	2	2	2		1	1	1	1	1	1	1	1	1	1	1	1	1	1	1	1	1	1	1	1	1	1
1773	1	2	2	2	1	1	2	1	4	3	0	0	1	6	1		2	4	2	5	4	2	5	2	5	5		2	2	2	1	1	1	1	1	2	2	1	2	1	1	1	1	1	2	1	1	1	1
1774	2	1	4	3	1	0	1	1	1	4	0	0	0	4	2		6	6	6	6	6	6	6	6	6	6		4	4	4	4	4	4	4	4	4	4	4	4	4	4	4	4	4	4	4	4	4	4
1775	2	2	4	1	1	0	2	0	3	4	0	0	1	6	3		2	2	2	2	2	5	5	5	4	1		0	4	0	0	0	0	0	0	0	0	0	0	0	0	0	0	0	0	0	0	0	0
1776	2	2	4	3	1	1	2	0	3	4	0	0	1	4	3		3	4	2	5	4	4	4	3	4	3		1	3	1	2	1	1	1	0	2	0	0	0	0	0	0	0	0	2	1	0	0	2
1777	2	2	4	1	1	0	2	1	4	5	0	0	1	6	1		2	2	4	4	3	5	2	4	2	2		2	2	2	2	2	2	1	1	2	2	1	1	1	1	1	1	2	1	1	1	1	1
1778	2	2	3	2	1	0	2	0	2	2	0	0	1	4	1		4	4	4	4	4	4	3	4	4	3		2	2	2	1	1	2	2	2	2	2	2	1	1	2	2	2	2	2	2	2	2	2
1779	1	2	2	1	1	0	2	0	3	3	0	0	1	6	1		3	4	2	4	4	4	4	4	5	4		2	3	2	1	2	2	2	1	1	1	1	2	2	1	1	1	1	0	1	2	2	2
1780	2	1	4	1	1	0	1	0	3	4	0	0	1	6	3		3	2	2	3	3	3	3	4	4	3		1	2	2	1	1	1	1	1	1	1	1	1	1	1	1	1	1	1	1	1	2	2
1781	2	2	4	3	1	0	2	0	3	3	0	0	1	6	1		4	3	4	4	3	4	2	2	2	4		2	2	2	1	1	2	1	2	2	1	2	2	1	1	1	1	2	1	1	2	2	2
1782	2	2	4	2	1	1	2	1	4	4	0	0	1	6	1		4	3	3	5	4	4	4	3	4	3		2	2	1	1	1	1	1	1	2	1	1	1	1	1	2	2	2	2	2	2	2	2
1783	2	2	4	1	0	0	2	0	4	4	0	0	0	1	2		1	1	1	1	2	2	2	1	2	2		1	3	0	1	0	1	1	1	1	1	0	0	0	0	0	0	0	0	0	0	0	0
1784	2	2	4	1	1	0	2	1	3	4	0	0	1	4	2		4	2	5	4	3	3	3	3	5	1		1	3	1	1	1	2	1	1	2	1	0	0	0	0	0	0	0	0	0	0	0	0
1785	2	1	4	3	1	0	1	0	4	4	0	0	0	3	3		2	3	2	4	3	4	2	2	4	3		1	3	0	0	0	0	0	0	0	0	0	0	0	0	0	0	0	0	0	0	0	0
1786	2	2	4	1	1	0	2	1	4	4	0	0	1	5	2		2	2	2	2	2	2	2	2	2	2		1	3	0	0	0	1	1	0	0	0	0	0	0	0	0	0	0	0	0	0	0	1
1787	2	2	4	1	0	0	2	0	4	5	0	0	1	6	1		6	5	5	6	4	6	3	4	4	6		3	2	1	1	1	3	0	3	3	0	1	1	1	1	1	1	1	1	1	1	2	2
1788	2	2	4	3	1	0	2	1	4	4	0	0	1	6	2		4	3	1	5	3	5	5	4	5	3		2	1	1	1	1	2	2	1	2	2	1	1	1	1	1	2	2	1	1	1	1	1
1789	2	2	4	1	1	0	2	0	3	4	0	0	0	6	2		2	2	3	3	3	3	3	3	3	2		2	4	1	1	1	1	1	1	1	1	1	1	1	1	1	1	4	2	1	1	1	1
1790	2	2	4	1	1	0	2	0	3	4	0	0	1	2	1		3	5	4	4	3	3	3	5	5	3		3	3	2	1	2	2	0	0	0	1	0	0	0	1	1	1	1	2	2	2	2	2
1791	2	2	4	1	0	0	2	0	3	3	0	0	0	6	1		4	4	4	4	4	4	4	4	4	4		2	2	2	2	2	2	2	2	2	2	2	2	2	2	2	2	2	2	2	2	2	2
1792	2	1	4	1	1	1	1	0	5	5	0	0	1	3	2		1	2	1	3	1	2	2	3	2	2		0	3	0	0	0	0	0	0	0	0	0	0	0	0	0	0	0	0	0	0	0	0
1793	2	1	4	1	1	0	1	1	4	5	0	0	1	3	2		1	4	2	4	2	1	1	2	4	1		1	4	1	1	1	2	0	0	3	1	0	0	0	0	1	0	0	2	0	1	2	0
1794	2	1	4	1	0	0	1	0	4	4	0	0	0	4	2		2	3	4	2	2	2	2	3	2	2		1	2	1	0	0	2	0	1	2	0	0	0	0	0	0	0	0	0	0	0	0	0
1795	2	1	4	2	1	0	1	1	5	5	0	0	1	3	2		1	1	1	1	1	1	1	1	1	1		0	2	0	0	0	0	0	0	0	0	0	0	0	0	0	0	0	0	0	0	0	0
1796	2	1	4	3	1	0	1	0	4	4	0	0	0	3	2		2	2	2	2	2	2	2	2	2	2		1	1	1	1	1	1	1	1	1	1	2	2	2	2	2	2	2	2	2	2	2	2
1797	1	2	2	2	1	1	2	0	3	3	0	0	1	6	1		4	4	4	4	4	4	4	4	4	4		1	2	1	1	1	1	1	1	1	1	1	1	1	1	1	1	1	1	1	1	1	1
1798	2	1	4	1	0	0	1	1	4	4	0	0	1	4	3		4	4	4	3	3	4	4	4	4	3		1	2	1	0	1	2	1	0	1	1	0	0	0	1	0	1	1	0	1	1	1	1
1799	1	1	4	1	1	0	1	0	4	4	0	0	1	4	1		4	4	4	4	4	4	4	4	4	4		2	1	1	1	1	1	1	1	1	1	1	1	1	1	1	1	1	1	1	1	1	1
1800	2	2	4	2	1	1	2	1	4	4	0	0	1	2	2		4	4	3	1	1	1	1	1	1	4		0	2	0	0	0	0	0	0	0	0	0	0	0	0	0	0	0	0	0	0	0	0
1801	2	2	4	1	1	0	2	0	1	4	0	0	1	6	1		1	1	1	1	4	3	3	3	3	3		1	1	1	1	1	1	1	1	1	1	1	1	1	1	1	1	1	1	1	1	1	1
1802	2	1	4	1	0	0	1	0	4	4	0	0	0	4	2		2	2	3	2	2	2	2	2	2	2		1	2	1	0	0	1	0	0	1	0	0	0	0	0	0	0	0	0	0	0	0	0
1803	2	2	4	1	1	0	2	0	4	4	0	0	1	6	1		3	4	3	4	4	4	3	4	4	4		1	4	2	1	1	1	1	1	1	1	0	0	0	0	0	0	0	0	0	0	0	0
1804	2	2	4	1	1	0	2	0	3	4	0	0	1	3	2		1	3	1	1	1	1	1	4	3	1		0	4	0	0	0	1	1	0	0	0	0	0	1	0	0	0	0	0	0	0	0	0
1805	1	1	4	2	1	1	1	0	4	4	0	0	1	4	2		2	3	4	4	2	4	2	4	4	3		0	4	1	0	0	2	0	0	2	0	0	0	0	0	0	0	0	0	0	1	0	0
1806	2	2	4	1	1	0	2	1	3	3	0	0	1	4	1		5	4	3	5	3	3	5	3	4	3		2	2	1	1	1	2	1	1	2	1	1	1	1	1	1	1	1	3	3	3	2	2
1807	1	2	2	3	1	0	2	0	4	4	0	0	0	3	2		2	2	2	2	2	2	2	2	2	2		0	4	0	0	0	0	0	0	0	0	0	0	0	0	0	0	2	0	0	0	0	0
1808	1	1	4	3	1	1	1	0	3	3	0	0	1	5	3		4	4	4	4	4	4	4	4	4	4		2	2	2	2	2	2	2	2	2	2	2	2	2	2	2	2	2	2	2	2	2	2
1809	1	2	2	1	1	1	2	0	1	1	0	0	0	3	2		4	4	4	4	4	4	4	4	4	4		1	1	1	1	1	1	1	1	1	1	1	1	1	1	1	1	1	1	1	1	1	1
1810	2	2	4	1	1	1	2	0	3	4	0	0	1	6	3		3	2	2	2	2	4	3	4	4	3		2	2	1	1	1	1	1	0	0	0	0	0	0	0	1	2	0	1	0	1	1	1
1811	1	1	4	2	1	1	1	0	3	3	0	0	0	4	2		2	2	2	2	2	2	2	2	2	2		2	3	0	0	0	1	0	0	0	0	0	0	0	0	0	0	0	0	0	0	0	1
1812	1	2	4	1	1	0	2	0	5	5	0	0	0	2	3		1	2	5	4	3	3	1	1	3	2		2	3	1	1	1	2	0	2	2	0	0	1	0	0	0	1	0	0	0	1	1	0
1813	2	2	4	1	1	0	2	0	3	4	0	0	1	5	2		2	2	5	3	2	2	1	2	3	1		2	4	3	3	3	3	1	3	3	1	1	1	1	2	3	1	3	2	2	3	3	2
1814	2	2	4	1	0	0	2	0	3	4	0	0	0	6	2		5	5	5	5	5	5	5	5	5	5		1	1	1	1	0	2	1	1	1	1	1	1	1	1	1	1	1	1	1	1	1	1
1815	2	1	4	2	1	1	1	0	3	4	0	0	0	3	2		4	2	2	2	2	3	3	3	3	3		1	4	1	1	1	1	1	1	1	1	0	0	0	0	0	0	0	0	0	0	0	0
1816	2	2	4	1	1	0	2	0	3	4	0	0	1	6	1		4	4	5	5	4	4	4	4	4	4		2	2	2	2	2	2	2	2	2	2	1	0	0	0	2	1	2	1	2	2	1	2
1817	2	1	4	3	0	1	1	0	3	4	0	0	0	4	2		1	1	1	1	1	1	1	1	1	1		1	2	0	0	0	0	0	0	0	0	0	1	0	0	0	0	0	0	2	0	0	0
1818	2	2	4	3	1	0	2	1	4	4	0	0	1	4	2		2	2	2	2	2	2	2	2	2	2		1	1	1	1	1	1	1	1	1	1	1	1	1	1	1	1	1	1	1	1	1	1
1819	2	2	4	1	1	1	2	0	4	4	0	0	1	3	2		2	2	2	2	2	3	3	3	3	3		1	3	1	0	0	0	0	0	0	0	0	0	0	0	0	0	0	0	0	0	0	0
1820	2	2	4	2	1	1	2	0	3	3	0	0	1	4	2		3	4	2	3	2	3	2	1	2	1		2	3	1	1	2	2	2	1	1	1	1	1	1	0	1	2	2	0	1	2	1	2
1821	2	2	4	1	1	0	2	0	4	4	0	0	1	6	1		2	2	5	5	3	5	2	2	2	5		1	4	1	0	1	1	1	1	2	1	0	0	0	0	0	0	0	0	0	0	0	0
1822	2	2	4	1	1	0	2	1	5	5	0	0	1	5	2		4	4	4	4	4	4	4	4	4	4		3	3	3	3	3	2	2	2	2	2	2	2	2	2	2	2	2	2	2	2	2	2
1823	2	2	4	1	1	0	2	0	3	4	0	0	1	6	1		2	3	1	6	1	1	3	3	3	1		0	3	1	0	0	1	0	0	0	0	0	0	0	0	0	0	0	0	0	0	0	0
1824	2	1	4	1	1	0	1	0	3	3	0	0	0	5	2		5	2	2	5	2	2	2	2	2	2		1	4	1	1	1	2	0	1	1	2	1	1	1	1	1	1	1	1	1	1	1	1
1825	2	2	4	1	1	0	2	0	4	4	0	0	1	6	1		4	3	1	4	2	2	3	3	5	1		0	3	0	0	0	1	0	0	0	0	0	0	0	0	0	0	0	0	0	1	0	1
1826	2	2	3	2	1	1	2	0	5	5	0	0	0	4	2		4	3	2	3	3	5	5	3	3	4		1	3	1	1	1	1	1	1	1	1	1	1	1	1	1	1	1	1	1	1	1	1
1827	1	2	4	2	1	0	2	0	3	3	0	0	1	6	2		2	2	4	2	2	4	3	3	4	2		1	2	0	0	0	0	0	0	0	0	0	0	0	0	0	0	0	0	0	0	0	0
1828	2	1	4	1	1	1	1	0	4	3	1	1	1	5	1		2	4	3	2	2	2	3	4	4	3		1	2	1	1	1	2	1	2	2	1	1	1	1	1	1	1	1	1	2	2	1	2
1829	2	2	4	3	0	0	2	0	4	4	0	0	0	6	2		2	2	1	1	1	2	2	2	2	2		2	3	1	0	0	0	1	0	0	0	0	0	0	0	0	0	0	0	0	1	1	1
1830	2	2	4	2	1	0	2	1	3	2	0	0	1	6	2		4	4	4	3	3	2	2	3	5	2		2	1	0	1	3	3	3	2	2	3	2	2	2	0	1	3	3	0	1	4	3	3
1831	2	1	4	2	1	1	1	0	4	4	0	1	0	3	2		2	4	2	2	2	2	2	2	2	2		1	3	1	1	1	0	0	0	0	0	0	0	0	0	0	0	0	0	0	0	0	0
1832	1	2	4	2	1	0	2	0	3	4	0	0	1	5	1		1	1	5	4	4	2	2	3	3	3		2	3	1	1	1	1	1	1	2	1	1	1	1	1	1	1	1	2	1	1	1	1
1833	2	2	4	1	1	0	2	0	4	3	0	0	1	3	2		3	3	4	4	4	3	4	3	3	3		1	4	1	1	1	1	1	2	2	1	0	0	0	0	0	0	0	1	0	0	0	1
1834	2	2	4	1	1	0	2	0	3	3	0	0	1	6	2		2	2	2	2	2	2	2	2	2	2		1	1	1	1	1	1	1	1	1	1	1	1	1	1	1	0	0	0	0	0	1	1
1835	2	2	4	1	1	0	2	0	3	3	0	0	0	6	1		6	6	6	6	6	6	6	5	6	6		3	3	3	3	3	3	2	2	3	2	2	2	2	1	1	1	2	4	1	3	2	4
1836	2	2	4	2	1	1	2	1	4	4	0	0	1	5	2		2	4	2	5	3	2	4	3	4	3		1	3	1	1	1	2	2	1	2	1	1	1	1	0	1	1	1	1	1	1	1	1
1837	2	1	4	2	1	0	1	1	4	4	0	0	1	3	2		2	2	4	3	2	2	2	2	2	1		1	4	2	1	1	1	1	1	1	1	1	1	1	1	1	2	1	1	1	0	0	0
1838	2	1	4	1	1	0	1	0	3	3	0	0	1	6	1		4	4	4	4	4	4	4	4	4	4		2	2	2	2	2	2	2	2	2	2	2	2	2	2	2	2	2	2	2	2	2	2
1839	2	1	4	3	1	0	1	0	3	4	0	0	1	5	1		2	4	3	2	4	2	2	2	5	2		1	3	1	1	1	2	0	0	0	0	0	0	1	0	0	1	1	1	1	1	1	1
1840	2	1	4	2	1	1	1	1	4	4	0	0	1	4	2		2	4	4	5	5	5	3	4	5	2		1	4	1	1	1	2	1	1	2	1	1	1	1	1	1	0	0	1	0	0	1	2
1841	2	2	4	1	1	0	2	0	3	3	1	0	1	4	1		5	5	5	5	5	5	5	5	5	5		3	3	3	3	3	3	3	3	3	3	1	1	1	1	1	3	2	3	1	2	2	2
1842	2	2	4	1	1	0	2	0	4	4	0	0	0	6	2		3	2	2	4	2	2	4	1	4	1		0	4	1	0	0	2	1	1	2	0	0	0	0	0	1	1	1	0	0	1	1	1
1843	2	2	4	1	1	0	2	0	4	5	0	1	0	3	2		1	1	1	1	1	1	2	2	2	2		1	4	0	1	1	1	1	1	1	1	0	0	0	0	0	0	0	0	0	0	0	0
1844	2	1	4	1	1	0	1	0	5	5	0	0	1	3	2		2	2	2	2	2	2	2	2	2	2		1	2	0	0	0	1	0	0	0	0	0	0	0	0	0	0	0	0	0	0	0	0
1845	2	1	4	3	1	1	1	1	5	5	0	0	1	5	2		2	2	2	2	2	2	2	5	5	2		1	4	1	2	1	1	1	1	1	1	1	1	1	1	1	1	1	1	1	1	1	1
1846	2	1	4	3	0	0	1	0	4	4	0	0	1	5	2		1	2	2	2	1	3	2	2	2	2		1	3	1	1	1	1	1	1	1	1	1	1	1	1	1	1	1	1	1	1	1	1
1847	1	1	4	1	1	1	1	1	5	5	0	0	0	4	2		2	1	4	2	1	2	1	2	2	1		1	4	1	0	0	1	0	0	1	0	0	0	0	0	0	0	0	0	0	0	0	0
1848	2	2	4	1	1	0	2	0	4	4	0	0	1	3	3		2	3	1	4	2	3	1	4	4	2		1	4	1	0	0	1	0	0	1	1	1	1	1	1	0	1	1	1	1	1	1	1
1849	1	1	4	2	1	0	1	0	5	5	0	0	1	6	2		2	4	4	5	2	2	4	3	5	5		2	4	1	1	1	2	2	0	2	0	0	0	0	0	0	0	0	0	0	2	1	1
1850	2	1	4	1	1	0	1	0	3	4	0	0	1	2	2		4	4	4	4	4	4	4	4	4	3		2	2	1	1	1	2	1	1	2	1	1	1	1	1	1	1	1	1	1	2	1	1
1851	2	1	4	3	1	1	1	0	3	3	0	0	1	3	3		3	4	3	2	2	3	4	4	4	4		1	3	1	1	1	1	1	0	1	0	1	1	1	0	1	0	1	1	1	2	1	1
1852	2	2	4	1	1	1	2	1	1	5	0	0	0	5	3		4	4	4	4	4	4	4	4	4	4		2	2	2	2	2	2	2	2	2	2	2	2	2	2	2	2	2	2	2	2	1	1
1853	1	1	4	3	1	0	1	0	4	4	0	0	1	4	2		4	4	2	5	5	5	3	5	5	3		1	3	1	1	1	1	1	1	1	1	1	1	1	1	1	1	1	1	1	1	1	1
1854	2	1	4	3	1	0	1	1	4	4	0	0	1	5	2		1	1	2	2	2	2	2	3	2	3		1	3	1	1	1	2	0	0	0	0	0	0	0	0	0	0	0	0	0	0	0	0
1855	2	2	4	1	1	1	2	0	4	4	0	0	1	4	2		2	2	4	4	4	3	3	2	4	2		2	4	1	1	1	1	2	2	2	1	1	1	1	1	2	1	2	1	1	1	1	1
1856	1	1	4	2	1	0	1	0	5	5	0	0	1	6	2		2	2	4	2	2	2	4	2	4	4		1	4	0	1	1	2	1	0	0	0	0	0	0	0	0	0	0	0	0	2	2	2
1857	2	2	4	2	1	0	2	0	5	5	0	0	1	4	2		1	1	1	5	1	2	2	1	4	1		1	3	1	0	0	2	2	0	0	0	1	0	0	0	0	1	2	2	1	1	1	1
1858	2	2	4	2	1	1	2	0	4	4	0	0	1	6	2		2	2	2	2	2	3	4	3	3	3		1	3	2	1	1	2	1	1	1	1	1	1	1	1	1	1	1	1	1	1	1	1
1859	2	1	4	3	1	1	1	0	3	3	0	0	1	3	3		3	4	4	3	3	3	4	4	3	4		1	2	1	1	1	1	1	0	1	0	1	1	1	0	1	1	1	1	1	1	1	1
1860	2	2	4	2	1	0	2	0	3	4	0	0	1	6	1		4	4	4	1	2	4	5	5	5	1		4	1	3	3	3	3	3	3	3	3	3	3	3	0	3	0	4	4	4	2	3	3
1861	1	2	4	1	1	0	2	0	4	4	0	0	0	6	1		4	3	5	3	5	4	3	5	3	4		2	3	2	2	3	2	3	2	3	2	1	0	0	1	1	1	1	0	1	1	1	0
1862	2	1	4	3	1	0	1	0	4	4	0	0	1	5	3		4	4	4	4	4	3	3	3	3	3		2	2	2	2	2	2	2	2	2	2	2	2	2	2	2	2	2	2	2	2	2	2
1863	2	2	4	1	1	0	2	0	3	4	0	0	1	6	1		2	2	2	4	2	2	2	2	2	2		1	3	1	1	1	1	1	1	1	0	0	0	0	1	0	0	0	0	0	0	0	0
1864	2	1	4	2	1	1	1	0	3	4	0	0	0	3	3		3	3	2	2	3	3	3	3	3	2		3	3	2	1	1	1	2	1	1	0	1	1	1	1	1	1	2	1	2	1	1	0
1865	1	2	4	1	1	0	2	0	2	3	0	0	1	6	3		3	4	3	5	4	4	4	3	4	2		2	2	1	0	1	1	1	1	1	1	1	1	1	1	1	1	1	2	2	2	1	2
1866	1	2	4	1	0	0	2	0	4	3	0	0	0	4	2		4	3	5	3	4	4	3	4	3	3		2	1	2	1	1	1	2	1	2	1	1	1	2	1	2	1	2	1	1	1	1	1
1867	2	1	4	1	1	0	1	0	3	4	1	0	1	6	1		3	3	3	3	3	3	3	3	3	3		2	2	2	2	2	2	2	2	2	2	1	1	1	1	1	1	1	1	1	1	1	1
1868	2	2	4	1	1	0	2	0	3	4	0	0	1	3	2		4	3	2	2	2	4	3	4	4	2		2	2	0	0	0	0	0	0	2	1	0	0	0	0	2	2	0	1	0	1	1	1
1869	2	2	4	1	1	0	2	1	3	4	0	0	0	5	2		3	3	3	3	3	3	3	3	3	3		1	2	1	1	1	2	2	2	2	0	0	0	0	0	2	2	2	1	1	0	0	0
1870	2	2	4	1	1	0	2	0	4	4	1	0	1	5	3		5	5	2	5	2	2	2	2	2	1		1	4	1	1	1	1	2	0	0	0	0	0	0	0	0	0	0	0	0	1	1	1
1871	2	2	4	1	1	0	2	1	3	1	0	0	1	4	2		2	1	1	1	1	3	1	1	1	1		0	2	0	0	0	3	0	0	3	0	0	0	0	0	0	0	0	0	0	0	0	0
1872	2	1	4	1	1	0	1	0	3	4	0	0	1	2	2		1	1	1	1	1	1	1	1	1	2		1	2	0	0	0	0	0	0	0	0	0	0	0	0	0	0	0	0	0	0	0	0
1873	2	1	4	2	0	0	1	0	3	3	0	0	1	5	1		5	5	5	5	6	6	5	5	5	5		3	3	3	2	2	3	2	2	2	2	1	1	1	1	1	1	1	1	1	2	2	2
1874	2	2	4	1	1	0	2	1	3	3	0	0	1	6	1		5	5	3	5	5	5	5	5	5	5		1	2	0	0	0	2	0	0	0	0	0	0	0	0	0	0	0	0	0	0	0	0
1875	2	2	4	1	1	1	2	0	3	4	0	0	1	6	1		4	2	4	4	3	3	4	4	4	4		2	1	2	2	2	2	2	2	2	2	2	2	2	2	2	2	1	1	2	2	2	2
1876	2	1	4	3	0	0	1	0	3	3	1	1	0	2	2		1	1	1	1	1	1	1	1	1	1		0	4	0	0	0	0	0	0	0	0	0	0	0	0	0	0	0	0	0	0	0	0
1877	2	2	4	1	1	0	2	0	4	4	0	1	1	5	2		1	3	1	1	1	1	1	2	2	3		0	4	1	0	0	1	0	0	0	0	0	0	0	0	2	0	0	0	0	1	0	0
1878	2	2	4	1	1	0	2	1	4	4	0	0	0	4	2		2	3	3	3	3	4	3	3	4	2		1	3	1	1	1	2	1	1	1	1	0	1	1	1	1	1	2	1	1	1	1	1
1879	2	2	4	1	1	0	2	0	4	4	0	0	1	3	1		4	4	3	4	4	4	4	3	4	3		1	3	2	1	1	0	0	0	0	0	0	0	0	0	0	0	0	0	0	0	0	0
1880	2	2	4	1	1	0	2	0	3	4	0	0	0	3	2		3	3	2	3	4	3	3	3	4	2		1	2	0	1	1	2	2	1	2	1	1	1	2	1	3	2	1	1	1	2	1	2
1881	2	2	4	2	1	0	2	0	3	4	1	1	1	5	3		2	5	2	3	2	2	3	3	4	1		0	0	3	2	2	3	3	1	3	0	0	0	0	0	3	2	3	4	4	4	2	1
1882	2	2	4	1	1	0	2	0	4	4	0	0	0	4	3		4	3	4	4	3	4	3	3	4	3		1	2	2	2	2	1	1	2	2	1	1	1	1	1	1	1	1	1	1	2	1	2
1883	2	1	4	2	0	1	1	0	3	3	0	0	1	5	1		4	4	4	4	4	3	4	4	4	4		2	2	2	1	2	2	1	2	2	1	0	1	1	1	1	1	1	1	1	2	1	1
1884	2	2	4	1	1	1	2	0	4	4	0	0	1	5	1		4	4	2	2	2	3	3	3	4	3		1	4	2	2	2	2	1	1	1	1	1	1	1	1	1	1	1	1	1	1	1	1
1885	2	2	4	2	1	1	2	1	4	4	0	0	0	1	2		1	1	1	1	1	1	1	1	1	1		0	0	0	0	0	0	0	0	0	0	0	0	0	0	0	0	0	0	0	0	0	0
1886	1	1	4	3	0	0	1	0	1	3	0	0	0	3	3		1	4	1	2	1	2	2	2	2	2		2	2	2	1	1	3	0	0	1	0	0	0	0	0	0	0	0	0	0	0	0	0
1887	2	2	4	1	1	0	2	0	4	4	0	0	0	6	2		5	5	3	5	5	4	3	5	5	3		2	1	1	3	3	2	1	2	2	2	1	2	2	2	1	1	2	2	2	2	2	2
1888	2	1	4	2	1	0	1	0	4	4	0	0	1	5	1		5	5	5	4	4	4	4	4	4	4		2	3	1	1	1	2	1	1	1	1	1	1	1	1	2	2	1	1	1	1	1	2
1889	2	1	4	1	1	1	1	0	3	3	0	0	0	4	3		3	4	3	3	3	4	3	3	3	3		1	2	1	1	1	2	1	1	1	1	1	1	1	2	1	2	1	1	1	1	1	2
1890	2	1	4	2	0	1	1	0	3	3	0	0	1	5	3		4	4	4	4	3	4	3	3	4	3		1	2	1	2	1	2	1	1	2	1	1	1	2	0	2	2	2	2	2	2	1	2
1891	2	2	4	1	1	0	2	0	3	4	0	0	1	6	2		2	2	2	2	3	2	2	2	4	3		1	2	1	1	1	1	0	2	2	1	1	0	0	0	0	0	0	0	0	0	0	0
1892	2	2	4	2	0	1	2	1	3	4	0	0	1	5	1		5	5	4	6	5	5	5	4	5	4		2	3	2	2	1	2	1	1	2	2	1	1	2	1	1	1	2	2	1	2	2	2
1893	1	2	4	2	1	1	2	1	3	4	0	0	0	5	3		3	4	3	3	3	3	2	3	3	2		2	2	3	1	1	1	2	2	1	1	0	0	0	0	0	0	0	0	0	0	0	0
1894	1	2	4	1	1	0	2	1	3	4	0	0	1	6	2		2	2	5	4	2	4	4	3	4	4		1	4	1	1	1	3	1	3	3	2	1	1	1	1	1	1	3	1	1	2	2	2
1895	1	2	2	1	1	1	2	1	4	5	0	0	0	3	2		2	2	2	4	3	4	2	2	2	2		1	3	1	0	0	0	0	0	0	0	0	0	0	0	0	0	0	0	0	0	0	0
1896	2	1	4	2	1	0	1	0	4	4	0	0	1	5	2		2	3	3	3	3	3	3	4	4	2		1	2	1	1	1	2	1	2	1	2	1	1	1	1	2	2	1	1	1	2	2	2
1897	2	2	4	1	1	0	2	0	3	4	0	0	1	6	2		3	4	3	4	4	4	4	5	4	3		1	2	2	1	1	2	1	1	2	1	1	1	2	2	1	2	1	2	2	2	1	2
1898	2	1	4	2	1	1	1	0	4	3	0	0	1	6	1		4	3	2	4	4	4	4	3	4	4		2	4	1	0	0	2	0	0	0	0	0	0	0	0	0	0	0	0	0	0	0	0
1899	2	1	4	1	1	1	1	1	4	4	0	0	1	5	1		4	5	3	5	5	5	5	5	5	4		2	3	1	1	2	2	2	2	2	2	0	1	0	1	2	2	1	2	1	2	2	2
1900	2	2	4	1	1	1	2	0	4	4	0	0	1	5	1		3	3	3	3	3	3	3	3	3	3		1	2	2	1	1	2	1	1	1	0	1	1	1	1	1	1	1	1	1	1	1	1
1901	2	2	4	3	1	1	2	0	4	4	0	0	1	6	1		2	3	6	5	4	5	1	5	5	5		1	3	1	1	1	2	1	0	2	2	1	1	2	2	1	1	2	3	3	3	2	2
1902	2	2	4	1	1	0	2	0	4	4	0	0	1	5	3		4	4	4	4	4	4	3	4	4	3		2	1	1	1	1	1	1	1	1	1	2	1	1	1	1	1	1	2	1	2	1	1
1903	1	1	2	1	1	0	1	0	3	5	0	0	1	4	2		1	1	1	5	1	1	1	4	3	1		0	0	0	0	0	0	0	0	0	0	0	0	0	0	0	0	0	0	0	0	0	0
1904	2	1	4	1	1	1	1	1	4	4	0	0	1	5	2		3	3	3	3	3	3	3	3	3	3		2	2	2	2	2	2	2	2	2	2	2	2	2	2	2	2	2	2	2	2	2	2
1905	2	2	4	2	1	0	2	0	3	4	0	0	0	4	2		3	3	3	4	4	3	4	3	4	3		2	1	2	1	2	2	2	1	2	1	1	2	1	2	1	2	1	2	1	2	2	1
1906	2	1	4	3	1	0	1	0	3	4	0	0	1	6	3		4	4	4	4	4	4	4	4	4	4		1	1	1	1	1	1	1	1	1	1	1	1	1	1	1	0	0	0	0	0	0	0
1907	2	2	4	1	1	1	2	1	4	4	0	0	1	6	3		4	4	2	4	4	4	5	5	5	3		2	4	2	1	0	1	1	0	1	0	0	1	1	1	1	1	2	1	0	2	2	2
1908	2	1	4	3	1	1	1	0	3	3	0	0	1	6	3		3	3	3	3	3	4	3	4	4	3		1	2	1	1	2	1	1	1	1	1	1	1	1	1	2	1	1	1	1	1	1	1
1909	1	2	2	1	1	0	2	0	4	4	0	0	0	4	3		3	2	2	2	2	3	2	2	3	2		1	3	1	1	1	1	1	1	1	1	1	1	1	1	1	1	1	1	1	1	1	1
1910	2	1	4	3	1	1	1	1	3	3	0	0	1	6	1		2	4	4	4	5	5	4	3	4	4		2	2	1	3	3	3	3	3	3	3	1	1	1	1	3	3	3	1	1	1	1	1
1911	2	2	4	1	1	1	2	1	3	4	0	0	0	5	2		2	4	2	3	2	2	2	1	1	1		1	4	2	1	1	3	1	2	1	2	1	0	0	1	0	1	0	0	0	0	0	0
1912	2	1	4	3	1	1	1	0	3	4	0	0	1	5	3		3	4	2	3	3	4	2	2	3	3		1	3	1	1	1	1	1	1	1	1	1	1	1	1	1	2	2	1	1	1	1	1
1913	2	2	4	1	0	0	2	0	4	4	0	0	1	6	1		3	4	5	3	2	3	3	3	4	4		3	4	1	1	2	2	2	2	3	1	1	1	1	1	1	1	1	1	1	1	1	1
1914	2	1	4	1	1	0	1	1	4	4	0	0	0	5	2		2	5	5	4	5	4	4	4	4	4		2	3	2	1	2	1	1	1	1	1	0	0	0	0	0	0	2	1	1	1	2	2
1915	1	1	2	2	1	1	1	0	3	3	0	1	1	3	2		2	3	4	4	3	3	3	3	4	3		2	3	1	1	1	2	1	2	3	1	1	1	2	1	1	1	1	2	1	2	1	2
1916	2	2	4	1	1	0	2	0	4	4	0	0	1	2	2		3	3	4	3	3	3	3	3	3	3		1	2	1	0	0	0	0	0	1	0	0	0	0	0	0	0	2	1	0	1	1	1
1917	1	1	4	2	1	1	1	0	3	4	0	0	0	5	3		4	4	3	4	3	4	2	2	4	2		2	3	1	1	1	1	0	0	1	0	0	1	0	1	1	1	1	1	1	1	1	2
1918	2	2	4	2	0	1	2	0	5	5	0	0	0	1	2		1	1	1	1	1	1	1	1	1	1		0	0	0	0	0	0	0	0	0	0	0	0	0	0	0	0	0	0	0	0	0	0
1919	2	1	4	2	1	0	1	0	3	4	0	0	1	5	2		3	2	4	4	3	2	2	2	2	2		1	1	1	1	1	1	1	1	1	1	1	1	1	1	1	1	1	1	1	1	1	1
1920	2	1	4	1	1	0	1	0	5	5	0	0	0	3	2		1	1	1	1	1	1	1	1	1	1		0	0	0	0	0	0	0	0	0	0	0	0	0	0	0	0	0	0	0	0	0	0
1921	2	2	4	1	0	0	2	0	5	4	0	0	0	1	3		3	3	3	3	3	3	3	3	3	3		2	2	2	2	2	2	2	2	2	2	2	2	2	2	2	0	0	0	0	0	0	0
1922	2	2	4	1	1	1	2	0	3	3	0	0	1	3	1		3	3	3	3	3	3	3	3	3	3		1	1	1	1	1	1	1	1	1	1	1	2	1	2	1	1	2	1	2	1	1	2
1923	2	2	4	3	1	0	2	0	4	5	0	0	0	4	2		4	2	4	2	2	2	1	3	2	4		2	3	1	1	1	1	2	1	1	0	0	0	0	0	0	0	0	2	0	1	1	0
1924	1	2	2	2	1	0	2	0	4	4	0	0	1	6	3		3	2	4	3	2	2	2	4	2	2		2	4	0	1	1	2	0	0	0	0	0	0	0	0	0	0	0	0	0	0	0	0
1925	2	2	4	1	1	0	2	1	3	5	0	0	1	4	2		2	2	2	2	2	1	6	1	1	1		3	2	2	2	2	2	1	1	1	1	1	1	1	1	1	1	1	1	1	1	1	1
1926	2	2	4	1	1	1	2	0	3	3	0	0	1	5	3		3	3	3	3	3	4	4	2	5	5		2	1	1	2	2	3	1	1	2	2	0	1	1	1	1	1	1	2	1	2	2	2
1927	2	1	4	2	1	1	1	0	3	3	0	0	1	3	3		3	3	3	3	3	3	3	3	3	3		2	2	2	2	2	2	2	2	2	2	2	2	2	2	2	2	2	2	2	2	2	2
1928	1	1	1	2	1	0	1	0	3	4	0	0	1	2	2		2	2	4	1	1	1	1	3	1	3		2	2	1	2	2	2	2	2	2	2	0	2	2	0	0	0	2	2	0	0	1	2
1929	2	2	4	1	1	1	2	0	3	3	0	0	0	5	3		2	2	2	2	2	2	2	2	2	2		1	1	1	1	1	1	1	1	1	1	1	1	1	1	1	1	1	1	1	1	1	1
1930	1	1	1	3	1	1	1	0	3	4	0	0	0	3	2		3	3	3	3	3	3	3	3	3	3		1	1	0	0	0	1	1	1	1	1	1	1	1	1	1	1	1	1	1	1	1	1
1931	1	1	1	3	1	0	1	0	3	5	0	0	0	4	2		1	1	1	1	1	1	1	5	1	1		1	4	3	1	1	1	1	1	1	1	2	0	0	0	0	0	2	0	0	0	0	0
1932	1	1	1	2	1	0	2	0	4	4	0	0	1	5	2		5	4	4	5	5	5	4	4	4	5		2	3	1	1	1	1	1	1	1	1	1	1	1	1	1	1	1	1	1	1	0	0
1933	1	1	1	3	1	0	1	0	5	5	0	0	0	5	2		3	4	4	1	1	2	2	4	3	3		1	4	1	1	1	1	1	1	1	1	1	1	1	1	1	1	1	1	1	1	1	1
1934	1	1	1	2	1	0	1	0	5	5	0	0	0	4	3		2	2	1	1	1	2	2	4	4	1		0	4	1	0	0	2	0	2	2	0	0	0	0	2	0	0	2	0	2	0	1	1
1935	2	2	3	1	1	0	2	0	3	3	0	0	0	5	2		4	4	3	3	2	3	4	4	4	2		2	2	1	2	1	1	1	0	1	1	1	1	1	1	1	1	1	1	1	1	1	1
1936	1	1	1	1	1	0	2	0	4	5	0	0	1	3	2		4	3	5	2	2	5	2	2	3	3		2	3	3	3	3	2	1	2	3	1	2	2	2	1	2	2	1	1	2	3	1	2
1937	1	1	1	1	1	0	2	0	3	4	0	0	0	4	2		3	5	3	3	3	2	3	3	3	2		1	2	1	1	1	1	1	1	1	1	2	1	1	1	1	1	1	1	1	1	1	1
1938	1	1	1	1	1	0	2	0	4	3	1	1	1	2	2		1	4	5	1	1	2	2	6	4	6		2	3	3	1	2	3	4	2	2	2	3	2	0	0	1	0	1	0	0	0	0	0
1939	1	1	1	3	1	0	1	0	4	5	0	0	0	3	3		1	3	4	2	1	2	2	2	2	2		1	4	0	1	1	2	2	1	1	2	0	0	0	1	1	2	1	1	1	1	1	1
1940	1	1	1	1	1	0	2	0	5	5	0	0	0	2	2		2	2	2	5	2	2	2	2	4	2		1	4	1	1	1	1	1	1	2	2	1	1	1	1	1	1	2	2	1	1	1	1
1941	1	1	1	2	1	0	2	1	4	3	0	0	1	4	3		4	4	3	4	4	3	4	4	4	4		3	2	2	2	2	2	1	1	2	2	2	2	1	2	2	2	2	2	2	2	2	2
1942	1	1	1	1	1	0	1	0	4	4	0	0	1	5	3		3	5	5	4	3	4	4	5	5	4		2	3	1	1	1	1	1	1	1	1	1	1	1	0	0	0	0	0	0	1	1	1
1943	1	1	1	1	1	0	2	0	1	5	0	0	0	4	1		1	1	2	4	2	5	4	2	2	5		2	2	0	0	0	0	0	0	0	0	0	0	0	0	0	0	0	0	0	0	0	0
1944	1	1	1	1	1	0	2	0	3	5	0	0	0	4	2		3	4	5	3	4	4	4	3	4	2		2	2	1	1	2	1	1	2	2	1	2	1	1	1	1	1	1	1	2	1	2	2
1945	1	1	1	2	1	0	2	0	3	3	0	0	1	5	1		4	4	5	6	6	6	6	6	6	6		4	3	2	2	2	3	1	3	3	2	2	2	2	2	2	2	2	2	1	3	3	3
1946	1	1	1	3	1	0	1	0	3	4	0	0	1	5	2		1	1	4	3	1	1	1	5	3	1		1	4	0	0	0	1	0	1	1	1	0	0	0	0	0	0	0	0	2	1	1	1
1947	1	1	1	2	1	0	2	0	3	4	0	0	1	6	2		3	4	2	5	4	4	3	3	3	2		2	3	3	1	1	1	2	1	1	1	0	0	0	1	2	2	0	2	1	2	1	1
1948	1	2	1	1	1	0	2	0	4	4	0	0	0	2	3		1	1	3	1	2	1	1	2	2	3		0	4	1	0	0	0	0	0	0	0	1	1	0	0	0	1	0	0	0	0	0	0
1949	1	2	1	3	1	0	1	0	3	4	0	0	1	5	2		4	5	4	3	1	2	2	3	3	1		2	3	1	2	2	2	1	2	2	2	2	2	1	0	1	1	0	2	3	3	2	2
1950	1	2	1	1	1	0	1	1	4	4	0	0	0	1	2		5	5	5	1	1	1	1	1	1	2		1	4	0	0	0	0	0	0	0	0	1	1	0	0	0	1	1	1	1	1	1	2
1951	1	2	1	1	1	0	2	0	4	4	0	0	1	2	2		1	2	2	5	2	2	5	5	5	1		3	2	1	3	3	2	1	1	1	1	1	2	2	1	1	1	1	1	1	2	2	2
1952	1	2	1	3	1	0	1	0	4	4	0	0	1	4	2		3	3	2	4	3	3	4	2	2	1		1	3	2	1	1	2	2	3	2	1	0	1	1	2	3	3	4	2	2	2	2	2
1953	1	2	1	1	1	0	1	0	4	4	0	0	0	3	2		5	4	6	3	1	2	2	6	4	5		1	4	1	1	2	1	0	3	4	3	0	0	0	2	1	1	0	1	2	1	1	2
1954	1	2	1	1	1	0	1	1	4	4	0	0	1	6	2		4	2	1	5	4	4	2	6	4	4		2	4	2	1	1	2	1	2	2	1	1	1	0	2	1	2	2	2	1	1	1	1
1955	1	1	1	3	1	0	1	0	4	5	0	0	1	2	1		5	2	4	2	2	2	1	1	4	4		2	2	2	2	2	2	1	1	2	1	0	0	0	0	0	0	0	0	1	2	2	2
1956	1	2	1	1	1	0	1	0	3	4	0	0	1	3	2		1	2	1	2	2	2	2	2	2	2		1	4	0	0	0	1	1	1	1	1	1	1	1	1	2	2	1	1	1	1	1	1
1957	1	2	1	3	1	1	1	0	3	3	0	0	1	5	3		4	6	4	5	3	3	5	3	6	4		2	3	4	1	0	1	3	1	2	4	1	1	1	0	2	2	3	4	2	4	3	3
1958	1	2	1	1	1	0	2	0	4	4	0	0	1	3	2		4	3	1	3	2	4	3	4	4	1		1	4	1	0	1	1	1	1	1	0	0	0	0	0	1	1	2	1	1	1	1	2
1959	1	2	1	1	1	0	2	0	4	4	0	0	1	4	3		2	2	2	4	2	3	2	5	2	2		1	3	2	2	2	2	2	1	2	1	1	1	1	1	2	2	1	0	2	2	1	2
1960	1	2	1	1	1	0	2	0	4	4	0	0	1	3	1		2	5	4	3	1	1	1	2	4	3		1	4	0	1	2	3	1	0	4	0	0	0	1	2	3	1	1	2	3	2	2	1
1961	1	2	1	1	1	0	2	1	3	4	0	0	1	4	2		3	1	3	1	1	2	1	4	5	1		1	4	0	0	0	0	0	0	0	0	0	0	0	0	0	0	0	1	0	2	0	0
1962	1	2	1	1	1	1	2	0	4	5	0	0	0	3	3		4	4	2	2	2	2	2	2	4	2		1	2	1	1	1	1	1	1	2	1	1	1	1	1	2	0	2	0	0	1	1	2
1963	1	2	1	1	1	0	2	0	3	4	0	1	1	3	2		1	2	4	4	3	4	3	5	5	1		2	1	0	4	1	3	0	1	3	2	0	0	0	0	0	1	1	1	1	2	2	2
1964	1	2	1	1	1	0	2	0	4	3	0	0	1	3	3		3	2	1	4	1	3	1	1	4	2		1	3	2	1	1	2	0	1	1	1	1	1	0	0	0	1	2	0	1	0	1	2
1965	1	2	1	1	1	0	2	0	3	4	0	0	0	4	2		2	3	4	2	2	2	2	2	3	2		2	2	2	2	2	2	1	2	2	2	2	2	2	2	2	2	1	0	1	2	2	2
1966	1	2	1	3	1	0	2	0	3	3	0	0	1	6	2		2	2	6	2	2	2	2	5	5	2		2	2	1	1	1	1	1	1	1	1	1	1	1	1	1	1	1	1	1	1	4	2
1967	1	1	1	3	1	1	1	0	4	4	0	0	1	2	2		3	5	2	2	2	3	2	2	5	3		1	4	1	1	0	1	2	1	1	1	1	0	0	1	0	1	1	1	0	1	1	2
1968	1	2	1	1	1	0	2	0	4	5	0	0	0	6	2		2	2	5	5	4	5	6	3	5	3		2	3	2	1	1	2	0	1	2	0	0	1	0	0	0	0	0	1	0	0	1	1
1969	1	2	1	1	1	1	2	0	4	3	0	0	1	4	1		3	3	2	1	2	5	2	5	5	2		2	3	2	2	1	2	1	1	0	2	1	0	0	1	1	1	3	2	1	0	0	1
1970	1	1	1	2	1	0	1	0	4	3	0	0	0	4	2		3	3	1	2	1	2	4	3	4	1		1	2	1	0	0	0	1	0	0	1	0	0	0	0	0	0	0	0	0	0	0	1
1971	1	1	1	1	1	0	1	0	3	4	0	0	1	3	2		3	2	5	3	2	5	2	3	5	4		1	3	1	1	0	3	1	2	2	1	1	0	0	1	2	1	3	1	0	1	1	1
1972	1	2	1	1	1	0	2	0	5	5	0	0	1	6	1		3	2	2	5	4	5	2	5	5	5		2	1	1	1	1	3	1	3	1	1	1	1	1	0	1	0	3	0	0	3	3	3
1973	1	1	1	3	1	1	1	0	3	3	0	0	0	6	1		3	5	4	5	4	2	2	4	4	5		2	2	1	2	2	2	0	2	2	2	1	2	1	0	0	0	2	1	0	1	1	3
1974	1	2	1	2	1	0	2	1	4	4	0	0	1	4	2		5	5	5	3	3	4	3	4	5	2		2	2	2	1	1	2	1	1	2	1	0	0	1	0	1	0	1	1	0	4	3	3
1975	1	1	1	2	1	0	1	0	3	4	0	0	0	1	2		1	2	1	1	1	2	1	2	1	1		2	4	0	0	1	0	0	0	1	0	1	0	0	3	3	1	1	0	0	0	0	0
1976	1	1	1	1	1	0	2	0	2	3	0	1	1	5	1		2	4	2	4	4	4	2	2	4	4		2	2	0	1	1	1	0	0	1	0	1	1	0	1	0	0	0	1	1	0	1	1
1977	1	1	1	1	1	0	2	0	4	4	0	0	0	2	2		2	2	1	2	2	2	2	5	4	1		0	4	1	0	0	1	0	0	0	1	0	0	0	0	0	0	0	0	0	0	1	1
1978	1	2	1	2	1	0	2	0	4	4	0	0	0	5	2		2	3	4	5	3	4	6	4	3	2		2	3	3	1	1	1	3	2	2	2	0	1	0	0	1	0	0	0	0	2	2	1
1979	2	2	4	1	0	0	2	0	3	3	0	0	1	6	1		5	5	5	5	5	5	5	5	5	5		2	2	2	2	2	3	2	2	3	2	0	0	0	2	2	2	2	2	2	2	2	2
1980	1	1	1	1	1	0	1	0	2	3	0	0	0	6	2		6	6	6	5	6	6	6	2	6	6		4	1	1	4	4	4	1	4	4	4	3	4	4	3	4	4	4	4	4	4	4	4
1981	1	2	1	2	1	0	2	0	3	3	0	0	1	4	2		4	5	5	4	3	4	2	3	4	3		2	2	2	1	0	2	0	1	2	0	1	1	1	1	1	2	0	2	1	3	2	2
1982	2	2	4	1	1	0	2	0	3	3	0	0	1	4	3		4	4	3	4	3	4	2	2	3	3		2	2	1	1	1	2	1	1	1	1	0	0	0	0	0	0	0	0	0	0	0	0
1983	1	1	1	2	1	0	1	0	3	3	0	0	0	1	2		1	1	1	1	1	2	1	1	1	1		0	0	0	0	0	0	0	0	0	0	0	0	0	2	3	0	0	0	0	0	0	0
1984	1	2	2	1	1	0	2	0	2	1	0	0	1	3	3		4	4	4	4	4	5	4	4	4	4		3	2	2	2	2	3	2	2	2	2	2	2	2	2	2	2	2	2	2	2	3	2
1985	1	2	1	2	1	0	1	0	3	3	0	0	0	1	2		1	1	1	1	1	1	1	1	1	1		0	0	0	0	0	0	0	0	0	0	0	0	0	0	3	0	0	0	0	0	0	0
1986	1	1	1	2	1	0	1	0	4	4	0	1	0	4	2		2	2	1	3	3	3	3	3	4	4		0	3	1	0	0	0	1	0	0	0	0	0	0	0	0	0	0	0	0	0	0	0
1987	1	1	1	3	1	1	1	0	3	4	0	0	0	3	2		2	2	2	5	2	2	2	2	2	2		1	3	2	0	0	0	2	0	0	0	0	0	0	2	0	0	2	2	2	0	0	0
1988	1	1	1	1	1	1	2	0	4	4	0	0	0	3	1		4	4	2	3	2	4	4	2	4	4		4	3	0	0	0	2	2	0	2	2	0	0	0	3	3	0	0	2	0	0	3	3
1989	2	2	4	1	1	0	2	0	3	4	0	0	1	2	2		3	2	2	2	2	2	2	2	2	2		1	2	2	1	0	1	0	0	0	0	1	2	1	0	1	0	0	2	1	1	1	1
1990	1	1	2	1	1	1	1	1	5	5	0	0	0	4	1		5	5	5	5	5	5	5	5	5	5		2	2	2	2	2	2	2	2	2	2	2	2	2	2	2	2	2	2	2	2	2	2
1991	2	1	4	3	0	0	1	1	3	3	0	0	1	6	2		2	2	3	4	2	2	2	3	2	4		1	1	1	0	0	0	0	0	0	0	0	0	0	0	0	0	1	0	0	0	0	0
1992	1	2	4	1	1	0	2	1	4	4	0	0	1	5	2		2	1	1	4	3	1	1	1	1	1		0	0	0	0	0	0	0	0	0	0	0	0	0	0	0	0	0	0	0	0	0	0
1993	2	2	4	1	0	0	2	1	3	4	0	0	1	6	1		1	1	1	1	1	1	1	1	1	1		0	0	0	0	0	0	0	0	0	0	0	0	0	0	0	0	0	0	0	0	0	0
1994	1	1	3	3	1	1	1	1	3	3	0	0	0	6	2		4	4	4	4	4	4	4	4	4	4		2	2	2	1	1	1	1	2	2	1	1	1	1	1	1	1	1	2	2	2	2	2
1995	2	2	4	1	1	0	2	0	4	4	0	0	1	3	2		2	2	2	2	2	4	2	2	2	2		1	2	2	0	0	2	0	2	2	1	0	0	0	1	1	2	2	0	0	0	0	0
1996	2	1	4	1	1	1	1	0	4	4	0	0	0	3	1		5	5	5	5	5	5	5	5	5	5		3	3	3	2	2	4	3	3	2	2	2	2	2	2	2	2	2	2	2	2	2	2
1997	2	2	3	1	1	0	2	0	3	4	0	0	0	4	2		2	3	3	3	3	3	3	3	3	3		2	2	2	1	1	2	2	1	2	2	1	1	1	1	2	2	2	1	1	1	1	1
1998	2	1	4	2	0	0	1	0	4	4	0	0	0	2	2		4	4	2	3	3	3	3	3	3	3		1	2	2	1	1	1	1	1	1	1	1	1	1	1	1	1	1	1	1	1	1	1
1999	2	2	4	1	1	0	2	0	4	4	0	0	1	6	2		3	2	1	5	5	3	4	2	4	4		2	3	1	2	2	2	0	1	0	0	2	1	0	1	0	2	3	2	3	3	2	1
2000	2	2	4	1	1	0	2	0	4	4	0	0	1	6	2		4	3	4	4	2	3	3	3	3	3		1	4	1	1	1	2	1	1	2	1	0	0	0	2	1	0	0	2	0	2	2	2
2001	1	2	3	1	1	0	2	0	3	3	0	1	1	6	1		5	4	5	3	3	4	4	4	4	4		2	3	2	2	2	3	3	1	2	1	1	2	1	0	1	1	2	1	1	1	1	1
2002	2	1	4	3	1	1	1	1	4	4	0	0	1	5	2		1	1	1	1	1	1	1	1	1	1		0	0	0	0	0	0	0	0	0	0	0	0	0	0	0	0	0	0	0	0	0	0
2003	2	1	4	2	1	1	1	0	3	4	0	0	1	5	2		2	2	2	4	4	3	3	3	3	3		1	2	1	1	1	1	1	1	1	1	1	1	1	1	1	1	1	1	1	1	1	1
2004	2	2	4	1	1	1	2	0	5	5	0	0	0	4	2		2	1	1	1	1	1	1	2	1	1		0	4	0	0	0	0	0	0	0	0	0	0	0	0	0	0	0	0	0	0	0	0
2005	2	1	3	1	1	0	1	0	4	4	0	0	0	5	1		4	4	3	4	3	3	4	5	5	4		2	3	1	1	1	2	1	1	2	1	1	1	0	1	1	2	2	1	1	1	1	2
2006	2	1	4	2	1	0	1	0	3	3	0	0	1	3	3		3	2	2	4	3	3	2	3	4	3		1	1	1	0	0	1	0	1	0	0	0	0	0	0	0	0	0	0	0	0	0	0
2007	2	1	4	2	1	0	1	1	3	4	0	0	1	4	2		4	3	2	4	3	2	2	2	2	2		1	4	1	1	1	2	0	1	2	0	0	0	0	0	0	1	0	0	0	0	1	1
2008	2	1	4	1	1	0	1	1	4	4	0	0	0	3	1		2	2	2	2	2	2	2	3	2	2		1	1	1	1	1	1	1	1	1	1	1	1	1	1	0	0	0	0	0	0	0	0
2009	2	2	4	3	1	0	2	0	3	3	0	0	1	3	2		3	3	3	4	4	4	3	3	3	3		1	2	2	1	2	2	1	1	2	0	1	2	2	0	0	2	1	1	0	1	1	1
2010	2	1	4	2	1	0	1	0	3	4	0	0	1	6	1		2	5	2	5	4	5	5	3	4	2		2	3	1	0	0	2	1	1	2	1	1	1	1	1	1	1	1	1	1	1	1	2
2011	1	2	4	3	1	1	2	1	3	3	0	0	1	2	1		4	4	4	4	4	4	4	4	4	4		2	2	2	2	2	2	2	2	2	2	1	1	1	1	1	1	1	1	1	1	1	1
2012	2	2	4	1	1	0	2	0	3	3	0	0	1	6	2		2	4	2	2	2	2	2	2	2	3		1	1	1	1	1	0	0	0	0	0	0	0	0	0	0	0	0	1	0	0	0	1
2013	1	2	4	2	1	0	2	1	3	3	0	0	0	6	3		4	2	1	4	4	4	2	4	3	2		0	4	0	0	0	1	0	0	0	0	0	0	0	0	0	0	0	0	0	0	0	0
2014	2	2	4	1	1	0	2	0	3	3	0	0	1	3	2		3	3	3	3	3	3	3	3	3	3		2	2	2	2	2	2	2	2	2	2	2	2	2	2	2	2	2	2	2	2	2	2
2015	2	1	4	2	1	0	1	1	4	5	0	1	1	3	2		1	1	1	1	1	1	1	1	1	1		1	0	1	1	1	0	1	0	0	0	0	0	0	0	0	0	0	0	0	0	0	0
2016	2	2	4	1	1	0	2	1	4	4	0	0	1	6	2		2	4	4	5	3	4	3	3	3	2		1	2	1	1	1	1	1	1	1	1	1	1	1	1	1	1	1	1	1	1	1	1
2017	1	2	4	2	1	1	2	0	5	5	0	0	1	5	2		2	2	2	2	2	2	2	2	2	2		1	1	1	1	1	1	1	1	1	1	1	1	1	1	1	1	1	1	1	1	1	1
2018	1	2	4	2	1	1	2	0	4	4	0	0	1	5	2		2	2	4	2	2	2	2	3	4	2		0	4	0	0	0	2	0	0	0	0	0	0	0	0	0	0	0	0	0	0	0	0
2019	2	2	4	2	1	1	2	1	4	4	0	0	0	2	2		1	2	3	3	3	3	4	3	3	3		1	4	2	1	1	1	1	1	1	2	1	1	1	1	1	1	1	2	1	1	1	1
2020	2	1	4	3	1	1	1	1	4	5	0	0	0	4	2		2	3	2	3	2	3	4	2	4	2		1	3	1	1	1	2	1	1	1	1	1	1	1	1	1	1	1	1	1	1	2	2
2021	2	2	4	2	1	1	2	1	3	4	0	0	0	5	1		5	5	5	5	5	5	5	5	5	5		3	3	3	3	3	3	3	3	3	3	3	3	3	3	3	3	3	3	3	3	3	3
2022	2	1	4	1	1	0	1	1	4	4	0	0	1	6	3		3	3	3	3	3	3	3	3	3	3		1	1	1	1	1	1	1	1	1	1	1	1	1	1	1	1	1	1	1	1	1	1
2023	1	1	4	3	0	1	1	1	3	4	1	1	1	5	3		5	4	5	4	3	5	4	5	4	6		1	2	1	0	0	2	1	0	2	0	1	1	2	0	0	0	0	0	1	1	0	0
2024	2	2	4	1	1	1	2	0	4	4	0	0	1	6	2		2	2	2	2	2	2	2	2	2	2		1	1	1	1	1	1	1	1	1	1	1	1	1	1	1	1	1	1	1	1	1	1
2025	2	1	4	1	1	0	1	0	4	4	0	0	1	4	2		3	3	3	3	3	3	6	4	3	4		2	2	2	1	1	0	0	0	0	0	0	0	0	0	0	0	0	0	0	0	0	0
2026	2	2	4	1	1	0	2	0	4	4	0	0	1	6	2		2	2	2	3	2	2	2	2	2	2		1	3	1	1	1	1	1	1	1	1	1	1	1	1	1	1	1	1	1	1	1	1
2027	2	1	4	2	1	0	1	0	4	4	0	0	1	6	2		5	2	5	6	5	5	5	5	5	5		2	2	2	1	2	2	1	1	2	1	0	0	0	0	0	1	2	1	1	1	2	2
2028	2	2	4	1	1	1	2	1	3	4	0	0	1	4	2		3	3	4	4	4	4	4	4	3	2		2	2	2	2	2	2	2	2	2	2	2	2	2	1	2	1	1	1	1	1	1	2
2029	1	2	2	1	1	0	2	0	3	3	0	0	0	5	3		2	5	5	4	1	2	4	3	4	4		1	2	2	2	2	2	2	2	2	2	2	2	2	2	2	2	1	2	1	3	2	2
2030	2	2	4	3	1	0	2	0	3	3	0	0	1	6	3		2	2	2	2	2	2	2	2	2	2		1	1	1	1	1	1	1	1	1	1	1	1	1	1	1	1	1	1	1	1	1	1
2031	2	2	4	1	1	0	2	1	3	3	0	0	1	3	2		2	2	2	2	2	2	2	2	2	2		1	1	1	1	1	1	1	1	1	1	1	1	1	1	1	1	1	1	1	1	1	1
2032	2	1	4	2	1	0	1	0	3	4	0	0	0	3	3		3	3	3	2	2	2	2	2	2	2		1	1	1	1	1	2	1	1	1	1	0	0	0	0	1	1	2	0	0	0	1	1
2033	1	1	2	2	1	0	1	0	5	5	0	0	1	1	2		1	1	1	1	1	1	1	1	1	1		0	4	0	0	0	0	0	0	0	0	0	0	0	0	0	0	0	0	0	0	0	0
2034	2	2	4	1	1	1	2	0	3	4	0	0	1	2	1		4	4	4	4	4	4	4	4	4	4		2	2	2	2	2	2	2	2	2	2	2	2	2	2	2	2	2	2	2	2	2	2
2035	2	1	4	2	1	1	1	1	3	3	0	0	1	4	2		2	2	2	4	4	4	2	2	2	2		1	2	1	1	1	1	1	1	1	1	1	1	1	1	1	1	1	1	1	1	1	1
2036	2	2	4	1	1	1	2	0	2	4	0	0	1	3	2		4	4	3	2	2	2	2	2	2	2		1	1	1	0	0	1	2	0	0	0	0	0	0	0	0	0	0	0	0	0	0	0
2037	2	1	4	1	1	1	1	0	3	4	0	0	1	2	2		2	2	2	2	2	3	3	3	3	3		1	3	1	1	1	1	1	1	1	1	1	1	1	1	1	1	1	1	1	1	1	1
2038	2	2	4	1	0	0	2	0	4	4	0	1	1	3	2		4	3	3	3	3	3	3	3	3	3		1	3	1	0	0	0	0	0	2	0	0	0	0	0	0	0	0	0	0	0	0	2
2039	1	2	2	1	1	1	2	0	4	4	0	0	1	5	3		4	3	4	4	4	4	4	4	3	3		2	3	1	2	2	2	1	2	2	1	1	1	1	1	3	2	1	2	3	2	2	2
2040	1	2	4	1	1	0	2	0	2	4	0	0	1	6	1		5	5	5	5	5	4	5	3	4	5		3	3	1	3	3	3	3	3	3	3	1	1	2	1	2	2	2	2	2	2	2	2
2041	2	2	4	2	1	0	2	0	1	3	0	0	0	4	2		2	4	5	6	6	6	6	6	2	2		2	3	3	1	1	3	0	1	2	2	1	1	1	1	1	1	1	1	1	2	2	2
2042	2	2	4	1	1	0	2	0	3	4	0	0	1	3	1		4	4	2	4	3	4	3	4	4	2		3	3	3	1	2	2	1	1	2	1	1	1	1	1	2	1	2	2	1	3	2	3
2043	2	1	4	1	1	0	1	1	1	4	0	0	1	3	2		5	5	4	2	2	5	5	5	5	5		2	2	2	2	2	2	2	2	1	1	1	1	2	2	3	2	2	1	1	1	2	2
2044	2	1	4	3	0	0	1	0	2	3	0	0	1	1	2		1	1	1	4	1	2	2	2	2	2		3	2	3	2	2	2	2	2	2	2	0	0	2	0	0	1	2	3	3	3	3	2
2045	2	1	4	2	1	1	1	0	4	4	0	0	0	2	2		2	2	2	5	4	3	5	3	3	3		1	3	1	1	1	1	1	1	1	1	1	1	1	1	3	2	1	1	1	1	1	1
2046	2	1	4	2	1	0	1	0	2	3	0	1	1	5	2		4	4	4	4	4	4	4	4	4	4		1	1	1	1	1	1	1	1	1	1	1	1	1	1	1	1	1	1	1	1	1	1
2047	1	2	4	2	1	0	2	1	4	5	0	0	1	3	2		5	5	4	2	2	3	3	3	5	4		2	3	0	1	1	2	1	2	2	1	1	1	1	1	1	1	1	2	2	2	2	2
2048	1	1	4	2	1	1	1	0	1	4	0	0	1	6	2		2	5	5	3	4	2	2	2	2	2		2	1	2	1	2	3	3	1	3	1	2	1	1	2	2	2	2	3	3	2	2	2
2049	2	2	4	1	1	0	2	0	3	3	0	0	1	6	1		3	6	6	3	4	6	6	6	6	6		2	3	2	3	3	4	1	4	4	4	2	2	2	2	2	2	2	2	2	2	2	2
2050	2	2	4	2	1	0	2	0	2	3	0	0	1	6	3		3	3	5	4	3	3	3	3	3	3		2	2	2	2	2	2	0	1	2	0	2	0	0	0	0	0	0	1	1	0	2	2
2051	2	2	4	1	1	0	2	0	3	4	0	0	1	3	3		3	3	4	3	3	3	2	2	4	2		1	3	1	1	1	2	2	2	2	2	1	1	1	1	1	1	2	1	1	2	2	1
2052	2	2	4	2	1	0	2	1	4	5	0	0	1	6	1		2	5	1	6	6	6	3	3	5	3		1	4	2	1	1	1	0	0	2	0	1	1	1	0	0	0	0	0	0	0	0	0
2053	2	2	4	1	1	0	2	0	3	4	0	0	1	6	3		6	4	2	2	2	2	1	3	4	2		1	4	0	1	1	1	1	1	1	1	0	0	0	1	1	1	1	0	0	2	2	2
2054	2	1	4	3	1	1	1	0	3	3	1	1	1	6	1		4	4	4	3	4	4	4	4	4	4		2	2	2	2	2	2	2	2	2	2	2	2	2	2	2	2	2	2	2	2	2	2
2055	2	2	4	1	1	1	2	0	3	4	0	0	1	4	2		2	4	4	4	3	3	3	3	4	3		2	2	1	2	2	2	1	2	2	1	1	1	1	1	1	1	1	1	1	1	2	2
2056	2	1	4	2	1	0	1	0	3	4	0	0	1	6	2		2	2	2	2	2	3	5	2	2	2		1	3	1	1	2	2	1	2	2	1	1	1	1	2	2	2	2	1	1	2	2	2
2057	2	1	4	2	1	1	1	1	4	4	0	0	1	5	1		5	5	5	5	5	5	4	2	4	4		2	2	2	1	1	1	1	1	1	1	0	0	0	0	0	0	0	0	0	0	0	0
2058	2	1	4	3	0	0	1	0	2	4	0	1	1	5	1		3	3	4	5	5	4	4	4	4	4		2	3	1	1	2	1	1	1	1	1	3	1	1	1	1	1	1	1	1	3	2	2
2059	2	2	4	1	1	1	2	0	3	4	0	0	0	3	2		2	2	2	2	2	3	3	3	3	3		1	2	1	1	1	1	1	1	1	1	1	1	1	1	1	1	1	1	1	1	1	1
2060	1	1	4	2	0	0	1	0	3	3	0	0	0	3	2		3	3	3	3	3	4	3	2	2	2		1	3	1	1	1	1	1	1	1	1	1	1	1	1	1	1	1	1	1	1	1	1
2061	2	2	4	1	1	0	2	0	4	5	0	0	0	3	2		3	3	2	5	3	4	4	3	3	3		2	4	1	1	1	1	2	1	2	1	0	0	0	1	1	0	2	2	1	1	1	2
2062	1	2	4	1	1	1	2	0	5	5	0	0	1	3	2		3	4	4	5	1	1	5	4	4	4		1	4	0	1	1	1	1	1	1	1	1	0	0	0	0	0	0	0	0	0	0	0
2063	1	1	4	2	1	1	1	0	1	4	0	0	1	4	2		2	2	3	5	3	4	2	2	3	1		3	3	1	0	0	1	1	2	1	0	0	0	0	0	0	0	0	0	0	0	0	0
[truncated: 742 more rows]
[truncated: 12 more columns]
